# Supplementary material for: Evaluation of genetic diversity and selection signals in gayal populations across four countries through whole-genome resequencing
Source: Stress Biol. 2025 Oct 26;5(1):61. doi: 10.1007/s44154-025-00252-7 (PMC12553695; doi:10.1007/s44154-025-00252-7)
Supplement: Supplementary file 1 — Supplementary Material 1. [file 44154_2025_252_MOESM1_ESM.xlsx]

## Sheet: Table S1
Table S1. Sampling information of Chinese, Bangladehs, Myanmar and India gayal.
sample	region	mapping rate	duplication	insert size	mean depth	3X	4X	X depth	Y depth	Mt depth	data sources
					（×）
DL-F-01	China	0.9982	0.051	298	7.66	0.9036	0.8376	6.73	0.07	1381.19	this study
DL-F-02	China	0.9981	0.0518	302	8.35	0.9178	0.8692	7.3	0.08	1646.27	this study
DL-F-03	China	0.9959	0.0578	301	9.27	0.9293	0.8925	8.2	0.09	1698.19	this study
DL-F-04	China	0.9961	0.0538	330	8.34	0.9209	0.8725	7.37	0.08	1795.92	this study
DL-F-05	China	0.9981	0.0531	327	8.33	0.9218	0.8762	7.5	0.08	2190.48	this study
DL-F-06	China	0.9973	0.0543	302	8.72	0.9242	0.8805	7.62	0.08	1456.88	this study
DL-F-08	China	0.998	0.0533	322	8.41	0.9196	0.8722	7.46	0.08	1625.93	this study
DL-F-10	China	0.9986	0.0528	297	8.33	0.9118	0.8564	7.3	0.08	1340.49	this study
DL-F-11	China	0.9984	0.0523	321	8.42	0.9204	0.8727	7.37	0.08	1443.75	this study
DL-F-12	China	0.9975	0.0546	312	8.7	0.927	0.8867	7.68	0.08	1592.15	this study
DL-F-13	China	0.9983	0.0539	282	8.19	0.9047	0.8452	7.33	0.08	1537.15	this study
DL-F-14	China	0.9973	0.054	316	8.48	0.9218	0.8746	7.38	0.08	1368.83	this study
DL-F-16	China	0.9982	0.0536	296	8.38	0.9082	0.8513	7.15	0.08	1486.11	this study
DL-F-17	China	0.9975	0.0549	317	8.63	0.9227	0.8779	7.61	0.08	1875.85	this study
DL-F-18	China	0.998	0.0535	326	8.2	0.9162	0.8638	7.21	0.08	1159.88	this study
DL-F-19	China	0.9979	0.0525	304	8.16	0.9116	0.8569	7.16	0.08	1404.7	this study
DL-F-20	China	0.9974	0.0558	322	8.8	0.9243	0.8815	7.66	0.09	1360.69	this study
DL-F-21	China	0.9981	0.0531	323	8.14	0.9137	0.8596	7.2	0.08	1327.77	this study
DL-F-23	China	0.9979	0.0526	306	9.04	0.9305	0.8951	8.09	0.09	1627.77	this study
DL-F-24	China	0.9978	0.053	292	8.2	0.9061	0.8472	3.95	3.29	1313.77	this study
DL-F-25	China	0.9982	0.0533	286	8.27	0.9101	0.8564	7.36	0.09	1569.37	this study
DL-M-07	China	0.9975	0.0554	296	8.74	0.9171	0.8687	4.16	3.54	2090.88	this study
DL-M-09	China	0.9969	0.051	315	8.52	0.9173	0.8692	4.13	3.24	1947.62	this study
DL-M-15	China	0.9978	0.0533	318	8.44	0.9151	0.8621	4.05	3.24	1844.59	this study
DL-M-22	China	0.9975	0.0562	311	8.87	0.9205	0.8735	4.21	3.61	1721.64	this study
SRR13213988	China	0.9984	0.0403	272	4.73	0.7199	0.578	4.75	0.05	971.43	PRJNA427536
SRR6448586	China	0.9968	0.0443	352	5.84	0.8178	0.7123	6.01	0.06	842.12	PRJNA427536
SRR6448587	China	0.998	0.0421	273	5.38	0.7861	0.6635	5.22	0.06	3466.07	PRJNA427536
SRR6448588	China	0.9979	0.0408	280	5.15	0.7745	0.6455	5.09	0.05	2810.15	PRJNA427536
SRR6448589	China	0.9934	0.0472	364	6.05	0.8185	0.7148	3.32	2.33	899.24	PRJNA427536
SRR6448590	China	0.998	0.0417	270	5.47	0.7976	0.6763	5.13	0.06	5046.13	PRJNA427536
SRR6448591	China	0.9975	0.0425	270	5.28	0.7642	0.6364	2.83	1.94	5056.32	this study
GM1	Bangladesh	0.9948	0.0567	349	10.47	0.9414	0.9179	5.09	3.91	628.7	this study
GM10	Bangladesh	0.9961	0.058	352	10.75	0.9433	0.9215	5.26	4.03	859.98	this study
GM2	Bangladesh	0.9196	0.0585	346	10.99	0.9469	0.9266	5.41	4.23	456.81	this study
GM3	Bangladesh	0.9949	0.0535	350	9.42	0.9311	0.8977	4.58	3.55	608.61	this study
GM4	Bangladesh	0.9957	0.0557	355	10.21	0.9396	0.9136	4.95	3.84	601.4	this study
GM5	Bangladesh	0.9975	0.0556	353	9.87	0.937	0.9064	4.76	3.63	462.1	this study
GM6	Bangladesh	0.995	0.0562	350	10.02	0.9364	0.9076	4.8	3.76	608.61	this study
GM7	Bangladesh	0.995	0.0626	353	11.67	0.9485	0.9313	5.61	4.38	606.84	this study
GM8	Bangladesh	0.9899	0.057	348	10.63	0.942	0.9194	5.21	4.05	731.49	this study
GM9	Bangladesh	0.9969	0.0536	356	9.44	0.9318	0.8976	4.52	3.52	444.67	this study
SRR6448567	Bangladesh	0.9967	0.0458	312	5.15	0.7585	0.6235	2.68	1.87	502.18	PRJNA427536
SRR6448571	Bangladesh	0.9976	0.0469	341	6.02	0.8187	0.7096	3.19	2.27	505.31	PRJNA427536
SRR6448572	Bangladesh	0.9966	0.0437	346	4.75	0.7223	0.5727	2.47	1.76	400.93	PRJNA427536
SRR6448573	Bangladesh	0.9958	0.045	321	5.32	0.7709	0.6432	2.84	1.96	365.27	PRJNA427536
SRR6448574	Bangladesh	0.9956	0.0453	338	5.75	0.8054	0.6894	3.03	2.14	424.26	PRJNA427536
SRR6448584	Bangladesh	0.9972	0.0448	330	4.94	0.7401	0.5973	2.66	1.83	372.94	PRJNA427536
SRR6448592	Bangladesh	0.9959	0.0438	343	4.54	0.7021	0.5489	2.42	1.68	287.47	PRJNA427536
SRR6448593	Bangladesh	0.9915	0.0452	328	5.88	0.8119	0.7028	3.16	2.2	532.18	PRJNA427536
YD1A	Myanmar	0.9979	0.1072	262	19.38	0.9641	0.9588	9.77	7.01	9228.32	CRA002649
YD2A	Myanmar	0.9981	0.109	247	19.83	0.9632	0.958	10.19	6.86	4659.92	CRA002649
YD3A	Myanmar	0.9984	0.1215	233	20.96	0.966	0.9611	10.77	7.58	6933.85	CRA002649
YD4	Myanmar	0.995	0.0837	364	17.32	0.9584	0.9516	8.36	4.91	2842.78	CRA002649
DL-F-26	Myanmar	0.9977	0.054	325	8.23	0.9034	0.8426	3.83	3.28	1377.88	this study
indian_gayal_1	India	0.9947	0.0914	467	8.71	0.9177	0.8693	4.4	2.64	1998.96	PRJNA427536
indian_gayal_2	India	0.9959	0.1032	521	12.37	0.9505	0.9329	6.01	4.52	8283.35	PRJNA427536
indian_gayal_3	India	0.9959	0.0589	527	6.62	0.8674	0.7721	5.82	0.09	403.42	PRJNA427536

## Sheet: Table S2
Table S2. Sampling information of other downloaded cattle(taurus, indicus and gaur)
Species	sample	mapping_rate	duplication	insert size	mean_depth	data sources
					(×)
Gaur	gaur02	0.9915	0.0433	0	6.57	PRJNA427536
Gaur	gaur03	0.989	0.0436	0	6.57	PRJNA427536
Gaur	gaur04	0.992	0.1886	343	37.01	PRJNA427536
Gaur	gaur_ypr115	0.9934	0.0967	328	19.3	PRJNA427536
Taurus	SRR1343172	0.9986	0.077	261	12.54	PRJNA176557
Taurus	SRR1346376	0.9938	0.0787	250	12.66	PRJNA176557
Taurus	SRR1348580	0.9919	0.0747	261	11.77	PRJNA176557
Taurus	SRR1348581	0.9917	0.0716	284	11.12	PRJNA176557
Taurus	SRR1355239	0.9954	0.083	264	13.98	PRJNA176557
Taurus	SRR1365103	0.9886	0.0884	279	15.37	PRJNA176557
Taurus	SRR1365113	0.9909	0.0857	253	13.75	PRJNA176557
Taurus	SRR1425124	0.9942	0.092	265	16.44	PRJNA176557
Taurus	SRR1425145	0.9931	0.0859	271	13.15	PRJNA176557
Taurus	SRR1425146	0.9643	0.074	299	11.61	PRJNA176557
Indicus	Brahman05	0.9963	0.079	403	13.25	PRJNA324822
Indicus	Brahman06	0.9953	0.0757	414	13.15	PRJNA324822
Indicus	Brahman07	0.9973	0.0826	409	14.13	PRJNA324822
Indicus	Brahman08	0.9961	0.0841	427	15.3	PRJNA324822
Indicus	SRR6024562	0.9932	0.0757	429	11	PRJNA379859
Indicus	SRR6024563	0.9961	0.059	341	9.59	PRJNA379859
Indicus	SRR6024564	0.9957	0.0581	330	8.86	PRJNA379859
Indicus	SRR6024565	0.9922	0.0563	336	8.23	PRJNA379859
Indicus	SRR6024566	0.9923	0.0585	337	8.61	PRJNA379859
Indicus	SRR6024567	0.9927	0.0579	327	8.92	PRJNA379859
Indicus	SRR6024568	0.9942	0.0599	329	9.01	PRJNA379859
Indicus	SRR6024569	0.9851	0.0756	424	11.06	PRJNA379859
Indicus	SRR6024575	0.9951	0.0758	401	10.65	PRJNA379859
Indicus	SRR6024576	0.9955	0.066	377	9.4	PRJNA379859
Indicus	SRR6024577	0.9956	0.0717	447	11.6	PRJNA379859

## Sheet: Table S3
Table S3. Sampling information of Mitochondrial DNA of 8 Bovine species
Bovine species	Sample ID	Haplotype	Genbank ID
Bos taurus	T1_EU177846.1	T1	EU177846
	T2_AX1908.2	T2	AX1908
	T3_AX1917.2	T3	AX1917
	T4_YB6.2	T4	MT576844
	T5_EU177862.1	T5	EU177862
Bos indicus	I_EU177868.1	I1	EU177868
	I2 AF492350.1	I2	AF492350
Bison bison	Bison_GU946980.1	Bison	GU946980
Bison bonasus	Wisent_NC_014044.1	Wisent	NC014044
Bos grunniens	Yak_NC_006380.3	Yak	NC006380
Bos gaurus	Gaurus_JN632604.1	Gaur	JN632604
Bos frontalis	NC_036020.1	Gayal	NC036020
Bubalus bubalis	water_buffalo_CM034296.1	Water buffalo	CM034296

## Sheet: Table S4
Table S4 Pedigree composition and mitochondrial haplotypes of Chinese Gayal
ID	Bloodlines					Mitochondrial haplotypes
	Gaur	Gayal_china	indicus	Gayal_Bangladesh	Taurus
DL-F-08	1e-05	0.99996	1e-05	1e-05	1e-05	Gayal
DL-F-13	1e-05	0.99996	1e-05	1e-05	1e-05	Gayal
DL-F-16	1e-05	0.99996	1e-05	1e-05	1e-05	Gayal
DL-F-17	1e-05	0.99996	1e-05	1e-05	1e-05	T4
DL-F-21	1e-05	0.99996	1e-05	1e-05	1e-05	Gaur
DL-F-24	1e-05	0.99996	1e-05	1e-05	1e-05	Gaur
DL-F-25	1e-05	0.99996	1e-05	1e-05	1e-05	Gaur
DL-M-07	1e-05	0.99996	1e-05	1e-05	1e-05	T4
DL-F-02	1e-05	0.999956	1e-05	1.4e-05	1e-05	Gayal
DL-F-19	1e-05	0.999951	1e-05	1.9e-05	1e-05	Gaur
DL-M-22	1e-05	0.99078	1e-05	0.00919	1e-05	Gayal
DL-F-23	1e-05	0.986415	1e-05	0.013555	1e-05	Gayal
DL-M-09	1e-05	0.974371	1e-05	0.025599	1e-05	Gayal
DL-F-03	1e-05	0.969696	1e-05	0.030274	1e-05	T4
DL-F-20	1e-05	0.965588	1e-05	0.034382	1e-05	Gaur
DL-F-05	1e-05	0.955882	0.000583	0.043516	1e-05	Gaur
DL-F-18	1e-05	0.950523	0.019797	0.02966	1e-05	Gaur
DL-F-12	1e-05	0.945882	1e-05	0.054088	1e-05	Gayal
DL-F-10	1e-05	0.923567	0.068204	0.008209	1e-05	T4
DL-F-11	1e-05	0.908536	0.085023	0.00642	1e-05	Gayal
DL-F-14	1e-05	0.889724	0.098566	0.01169	1e-05	Gayal
DL-F-06	1e-05	0.862802	0.099264	0.037914	1e-05	Gaur
DL-M-15	1e-05	0.841137	0.1353	0.023543	1e-05	T4
DL-F-04	0.050404	0.808596	0.10113	1e-05	0.039859	Gayal
DL-F-01	1e-05	0.749342	0.233469	0.017169	1e-05	Gayal
DL-F-26	0.283957	0.023411	0.01446	0.010539	0.667633	Gayal

## Sheet: Table S5
Table S6. Summary of genes from Fst in China and Bangladesh-Myanmar gayal.
CHROM	BIN_START	BIN_END	FST	GENE
26	17100001	17150000	0.74308	ALDH18A1|TCTN3
26	17080001	17130000	0.740449	ALDH18A1
26	17060001	17110000	0.722948	ALDH18A1
20	56380001	56430000	0.719791	MYO10
26	17120001	17170000	0.707201	ALDH18A1|TCTN3
20	56360001	56410000	0.675324	MYO10
1	122400001	122450000	0.673371	PLOD2
20	56400001	56450000	0.663892	MYO10
6	59660001	59710000	0.659968	NSUN7|RBM47
14	1460001	1510000	0.65554	LOC787628
14	1480001	1530000	0.65134	LOC787628|GML
26	17140001	17190000	0.650513	TCTN3|ENTPD1
1	122380001	122430000	0.647962	PLOD2
1	109360001	109410000	0.646805	RSRC1
1	109340001	109390000	0.645481	RSRC1
27	19660001	19710000	0.642556	PDGFRL
6	31140001	31190000	0.641322	GRID2
1	1600001	1650000	0.63816	ATP5PO
1	122320001	122370000	0.634924	PLOD2
1	109320001	109370000	0.634278	RSRC1
1	109400001	109450000	0.633768	SHOX2|RSRC1
6	31120001	31170000	0.633757	GRID2
1	109380001	109430000	0.633405	SHOX2|RSRC1
2	106260001	106310000	0.633212	GPBAR1|AAMP|ARPC2|TMBIM1|PNKD
14	1420001	1470000	0.632312	LY6E
2	92960001	93010000	0.630938	PARD3B
17	70240001	70290000	0.630571	SFI1
1	109420001	109470000	0.627544	SHOX2
5	65860001	65910000	0.62743	WASHC3|NUP37
14	1380001	1430000	0.625866	LY6L|LY6E
5	65920001	65970000	0.623672	PARPBP|NUP37
11	27120001	27170000	0.621536	CAMKMT
19	48040001	48090000	0.621162	PSMC5|DDX42|FTSJ3|SMARCD2
5	65880001	65930000	0.620781	WASHC3|NUP37
4	101620001	101670000	0.617606	CREB3L2
17	70260001	70310000	0.616202	SFI1
1	109220001	109270000	0.615735	RSRC1
5	58060001	58110000	0.614792	LOC782430|LOC782338
5	57300001	57350000	0.613955	SUOX|PMEL|IKZF4|RAB5B|CDK2
5	65900001	65950000	0.613434	NUP37
2	92940001	92990000	0.612322	PARD3B
4	101600001	101650000	0.611007	CREB3L2
5	58160001	58210000	0.610727	OR6C68|OR6C2
28	26080001	26130000	0.61063	COL13A1
5	58140001	58190000	0.609761	OR6C2
5	56700001	56750000	0.60939	PRIM1|NACA
1	122300001	122350000	0.609052	PLSCR4|PLOD2
17	70120001	70170000	0.607582	PATZ1|DRG1
5	58300001	58350000	0.605016	LOC512580
6	31160001	31210000	0.604161	GRID2
19	48020001	48070000	0.603553	CCDC47|DDX42|FTSJ3
6	59600001	59650000	0.603353	RBM47
5	58180001	58230000	0.603137	OR6C68|OR6C2
5	58120001	58170000	0.602449	LOC782220
4	101640001	101690000	0.601883	CREB3L2
2	27860001	27910000	0.599993	STK39
5	57340001	57390000	0.599686	PMEL|CDK2|DGKA|PYM1
20	56340001	56390000	0.599615	MYO10
1	109200001	109250000	0.599454	RSRC1
23	3640001	3690000	0.599075	DST
6	59580001	59630000	0.598604	RBM47
14	1360001	1410000	0.597574	LY6H|LY6L
5	58320001	58370000	0.597499	LOC512580
5	58080001	58130000	0.596783	LOC782338|LOC782296|LOC782220
2	106980001	107030000	0.59636	IHH|NHEJ1|CFAP65
5	57320001	57370000	0.595884	PMEL|RAB5B|CDK2|DGKA
5	57360001	57410000	0.592066	DGKA|PYM1
5	58100001	58150000	0.590932	LOC782338|LOC782296|LOC782220
6	59680001	59730000	0.58844	NSUN7|APBB2
7	43900001	43950000	0.586219	REEP6|ADAMTSL5|PLK5|MEX3D
11	27140001	27190000	0.585579	CAMKMT
5	65840001	65890000	0.582703	WASHC3
17	70100001	70150000	0.58209	PIK3IP1|PATZ1
5	57240001	57290000	0.58056	RPS26|IKZF4
27	19680001	19730000	0.579636	SLC7A2|PDGFRL
1	122460001	122510000	0.578973	PLOD2
28	4020001	4070000	0.57874	SPRTN|GNPAT|EXOC8
12	82820001	82870000	0.578409	FAM155A
2	27880001	27930000	0.576242	STK39
17	70220001	70270000	0.575689	EIF4ENIF1|SFI1
6	59640001	59690000	0.575059	NSUN7|RBM47
5	109260001	109310000	0.575008	MICAL3
5	57260001	57310000	0.57372	RPS26|IKZF4
20	56420001	56470000	0.57191	MYO10
28	3220001	3270000	0.571807	LOC614741
4	101580001	101630000	0.571767	CREB3L2
28	21840001	21890000	0.571016	LOC785503
2	20940001	20990000	0.570672	LNPK
1	109300001	109350000	0.568613	RSRC1
28	4040001	4090000	0.567541	SPRTN|GNPAT|EGLN1|EXOC8
12	82800001	82850000	0.567489	FAM155A
5	56680001	56730000	0.567451	HSD17B6|PRIM1
20	31300001	31350000	0.566187	TMEM267|C20H5orf34
12	82900001	82950000	0.566178	FAM155A
8	5100001	5150000	0.566043	GALNTL6
5	56560001	56610000	0.565774	LOC100138638
28	21860001	21910000	0.564773	LOC785503
28	4000001	4050000	0.564703	C28H1orf131|GNPAT
6	31200001	31250000	0.564234	GRID2
1	73360001	73410000	0.563869	HES1
17	70140001	70190000	0.563819	PATZ1|DRG1|EIF4ENIF1
19	48140001	48190000	0.563658	SCN4A
1	122340001	122390000	0.563551	PLOD2
5	58280001	58330000	0.563441	LOC787535
2	106960001	107010000	0.563081	IHH|CFAP65
8	4440001	4490000	0.563045	GALNTL6
12	82860001	82910000	0.561977	FAM155A
28	4120001	4170000	0.561837	EGLN1
5	58260001	58310000	0.561516	LOC787518|LOC787535
6	31180001	31230000	0.561022	GRID2
26	17040001	17090000	0.559164	ALDH18A1|SORBS1
28	4060001	4110000	0.558571	SPRTN|EGLN1|EXOC8
25	16720001	16770000	0.557369	SYT17
20	31180001	31230000	0.557312	NNT
5	56540001	56590000	0.556677	SDR9C7
13	16100001	16150000	0.556619	KIN|ATP5F1C|ITIH2
23	3660001	3710000	0.556603	DST
12	82880001	82930000	0.556221	FAM155A
17	69960001	70010000	0.555927	SELENOM|PLA2G3|SMTN|INPP5J|RNF185
28	4140001	4190000	0.555485	EGLN1
4	8160001	8210000	0.55466	CDK14
2	90660001	90710000	0.554146	KIAA2012
28	4080001	4130000	0.553697	EGLN1
28	21880001	21930000	0.55342	LOC785503
7	43820001	43870000	0.553027	RPS15|DAZAP1|APC2
2	105860001	105910000	0.552746	TNS1
5	57380001	57430000	0.552364	MMP19|PYM1
12	82840001	82890000	0.552276	FAM155A
7	43880001	43930000	0.551629	C7H19orf25|REEP6|ADAMTSL5|PCSK4
5	56660001	56710000	0.551285	HSD17B6
14	1500001	1550000	0.550747	LOC787628|GML
20	31280001	31330000	0.550352	PAIP1|C20H5orf34
3	80940001	80990000	0.550254	CACHD1
12	82780001	82830000	0.549728	FAM155A
16	77520001	77570000	0.549657	PTPRC
19	48160001	48210000	0.548957	SCN4A|PRR29|LOC616254
7	43840001	43890000	0.548901	RPS15|C7H19orf25|DAZAP1|APC2|PCSK4
5	65940001	65990000	0.548369	PARPBP|NUP37
28	21900001	21950000	0.547939	LOC785503
5	56520001	56570000	0.547524	RDH16|SDR9C7
25	16660001	16710000	0.546709	CLEC19A
3	600001	650000	0.545787	DCAF6
23	40500001	40550000	0.545779	ATXN1
25	16700001	16750000	0.544842	CLEC19A|SYT17
21	58220001	58270000	0.544666	UNC79
3	109960001	110010000	0.544508	CLSPN|AGO4
20	9240001	9290000	0.544282	PTCD2|MRPS27
1	122420001	122470000	0.544157	PLOD2
28	2380001	2430000	0.543	PGBD5
7	43800001	43850000	0.542803	GAMT|RPS15|MUM1|NDUFS7|DAZAP1
28	26100001	26150000	0.542332	COL13A1
2	27900001	27950000	0.542138	STK39
2	27840001	27890000	0.542031	STK39
14	1400001	1450000	0.541943	LY6E
5	57220001	57270000	0.541702	ERBB3
3	97280001	97330000	0.54141	AGBL4
27	19700001	19750000	0.540968	SLC7A2|PDGFRL
5	57280001	57330000	0.540886	RPS26|SUOX|IKZF4|RAB5B
1	73340001	73390000	0.540363	HES1
7	47300001	47350000	0.539902	IL9|SLC25A48
5	56500001	56550000	0.539694	RDH16|SDR9C7
1	122360001	122410000	0.538914	PLOD2
9	102540001	102590000	0.538838	DACT2
2	89440001	89490000	0.538237	BZW1|AOX2
1	108940001	108990000	0.537563	RSRC1
2	106280001	106330000	0.537389	GPBAR1|AAMP|ARPC2|TMBIM1|PNKD
28	26060001	26110000	0.537339	COL13A1
4	8180001	8230000	0.537246	CDK14
5	35680001	35730000	0.536565	NELL2
27	19640001	19690000	0.536498	PDGFRL
3	91700001	91750000	0.535476	ACOT11
2	92980001	93030000	0.534928	PARD3B
5	35700001	35750000	0.534826	NELL2
28	3240001	3290000	0.53451	LOC614741
28	3200001	3250000	0.53439	LOC614741
28	2300001	2350000	0.534159	PGBD5
5	4060001	4110000	0.532801	ATXN7L3B
14	66240001	66290000	0.532377	MATN2
2	92920001	92970000	0.531834	PARD3B
3	580001	630000	0.531067	DCAF6
6	59560001	59610000	0.530819	RBM47
19	38220001	38270000	0.530506	SKAP1
14	1520001	1570000	0.52941	GML|CYP11B1|LOC112441461
13	16080001	16130000	0.529306	KIN|ATP5F1C|TAF3
1	1620001	1670000	0.529029	ATP5PO|ITSN1
20	4960001	5010000	0.528812	STC2
20	31080001	31130000	0.528809	LOC614206
13	16020001	16070000	0.528638	TAF3
3	80920001	80970000	0.528601	CACHD1
28	4100001	4150000	0.528599	EGLN1
11	55880001	55930000	0.52739	CTNNA2
19	38200001	38250000	0.527384	SKAP1
6	31220001	31270000	0.527067	GRID2
19	18960001	19010000	0.52634	WSB1
17	70280001	70330000	0.526264	PISD|SFI1
5	58240001	58290000	0.52602	LOC787518|LOC787535
17	68240001	68290000	0.525486	ZNRF3
5	35660001	35710000	0.525368	NELL2
1	108960001	109010000	0.525312	RSRC1
5	59400001	59450000	0.525229	LOC788512
1	109020001	109070000	0.52492	RSRC1
1	109240001	109290000	0.524891	RSRC1
5	71420001	71470000	0.524644	TIMP3|SYN3
17	70080001	70130000	0.524384	PIK3IP1|LIMK2|PATZ1
3	109940001	109990000	0.524141	CLSPN|AGO4
11	55860001	55910000	0.523917	CTNNA2
1	108920001	108970000	0.523776	MLF1|RSRC1
5	50360001	50410000	0.523454	AVPR1A
14	66260001	66310000	0.523234	MATN2
1	122440001	122490000	0.52308	PLOD2
20	31260001	31310000	0.523004	PAIP1|C20H5orf34
17	69980001	70030000	0.522909	PLA2G3|INPP5J|RNF185
1	75080001	75130000	0.522664	FGF12
5	56580001	56630000	0.522278	LOC100138638
25	20460001	20510000	0.522266	HS3ST2
2	97900001	97950000	0.522027	KANSL1L
2	90640001	90690000	0.521873	KIAA2012
13	16200001	16250000	0.521706	ITIH5
2	96300001	96350000	0.521664	PLEKHM3
20	36060001	36110000	0.52141	EGFLAM
5	71400001	71450000	0.521374	TIMP3|SYN3
5	71440001	71490000	0.52095	TIMP3|SYN3
28	21820001	21870000	0.520927	LOC785503
7	43860001	43910000	0.520872	C7H19orf25|REEP6|APC2|PCSK4
20	31240001	31290000	0.520736	PAIP1|NNT
3	560001	610000	0.520413	GPR161|DCAF6
12	82920001	82970000	0.520322	FAM155A
13	16000001	16050000	0.519734	TAF3
19	43700001	43750000	0.519473	MPP3|CD300LG
20	20660001	20710000	0.519418	RAB3C
5	47160001	47210000	0.519121	GRIP1
5	65600001	65650000	0.519047	GNPTAB
8	87060001	87110000	0.51903	SYK
4	101660001	101710000	0.51881	CREB3L2
18	29380001	29430000	0.51874	CDH8
2	20920001	20970000	0.518531	LNPK
13	16220001	16270000	0.518487	ITIH5
20	31220001	31270000	0.517856	PAIP1|NNT
5	109280001	109330000	0.517702	MICAL3
20	36040001	36090000	0.517514	EGFLAM
21	58160001	58210000	0.516283	UNC79
25	16680001	16730000	0.515113	CLEC19A|SYT17
7	43920001	43970000	0.515041	PLK5|MEX3D|MBD3
3	109980001	110030000	0.514893	CLSPN|AGO4
5	35720001	35770000	0.514531	NELL2
17	420001	470000	0.514467	KLHL2
5	71380001	71430000	0.514376	TIMP3|SYN3
2	90680001	90730000	0.514376	KIAA2012
5	46700001	46750000	0.514205	GRIP1
21	58140001	58190000	0.514112	UNC79
25	16740001	16790000	0.513798	SYT17
5	43700001	43750000	0.513646	RAB3IP
26	17540001	17590000	0.513619	BLNK
8	5120001	5170000	0.513408	GALNTL6
4	111940001	111990000	0.513057	CUL1
2	27920001	27970000	0.512662	STK39
11	67140001	67190000	0.512541	ARHGAP25
21	14980001	15030000	0.512462	SLCO3A1
5	83320001	83370000	0.512366	ITPR2
2	20960001	21010000	0.512278	LNPK
6	59620001	59670000	0.512249	NSUN7|RBM47
21	58200001	58250000	0.512138	UNC79
2	96340001	96390000	0.511803	LOC538688
23	37200001	37250000	0.511798	CDKAL1
11	63580001	63630000	0.511561	ACTR2
25	23400001	23450000	0.511483	HS3ST4
28	2320001	2370000	0.511471	PGBD5
25	2980001	3030000	0.511432	SLX4|DNASE1|TRAP1
5	70860001	70910000	0.511159	BTBD11
20	31320001	31370000	0.510798	TMEM267|C20H5orf34
17	71540001	71590000	0.510569	UPB1
20	56320001	56370000	0.51036	MYO10
5	47180001	47230000	0.510327	GRIP1
20	31200001	31250000	0.510178	NNT
5	58340001	58390000	0.51	LOC512580|LOC787601
1	6240001	6290000	0.509839	GRIK1
23	3620001	3670000	0.509433	DST
13	16120001	16170000	0.509307	ITIH2
25	3000001	3050000	0.509045	TRAP1
5	71340001	71390000	0.508772	SYN3
25	20480001	20530000	0.508488	HS3ST2
5	65820001	65870000	0.508238	WASHC3
3	94680001	94730000	0.507742	OSBPL9
28	4320001	4370000	0.507499	TSNAX
11	25680001	25730000	0.507425	THADA
26	38580001	38630000	0.507061	FAM204A
17	68220001	68270000	0.506986	ZNRF3
20	31100001	31150000	0.506101	LOC614206
3	8820001	8870000	0.506004	SLAMF7
28	2280001	2330000	0.506001	GALNT2|PGBD5
5	71360001	71410000	0.505648	TIMP3|SYN3
2	60300001	60350000	0.50563	LOC785761|THSD7B
14	67500001	67550000	0.505186	CPQ
5	71460001	71510000	0.505183	LOC104972499|SYN3
5	35640001	35690000	0.505068	NELL2
23	40480001	40530000	0.504935	ATXN1
22	10760001	10810000	0.504655	GOLGA4
5	50320001	50370000	0.504485	AVPR1A
28	4220001	4270000	0.503787	LOC533307
11	55840001	55890000	0.503096	CTNNA2
20	56440001	56490000	0.502883	MYO10
14	66220001	66270000	0.502827	MATN2
1	98660001	98710000	0.502775	LOC107131228
21	15000001	15050000	0.502591	SLCO3A1
3	91680001	91730000	0.502524	LOC615989|ACOT11
3	540001	590000	0.502472	GPR161|DCAF6
4	101560001	101610000	0.502271	DGKI|CREB3L2
18	5240001	5290000	0.502017	WWOX
17	400001	450000	0.501353	KLHL2
5	71260001	71310000	0.501187	SYN3
12	82760001	82810000	0.501154	FAM155A
14	1340001	1390000	0.500552	GPIHBP1|LY6H
26	15420001	15470000	0.500204	PLCE1
2	129360001	129410000	0.499431	ASAP3
13	16180001	16230000	0.498292	ITIH5
14	67380001	67430000	0.497769	CPQ
17	14240001	14290000	0.497577	FREM3
18	14400001	14450000	0.497552	ANKRD11
20	31160001	31210000	0.497547	NNT
26	17460001	17510000	0.497546	ZNF518A
19	48240001	48290000	0.497522	LOC100140873|ERN1|LOC616254
5	56480001	56530000	0.497449	LOC100139075
1	98640001	98690000	0.497065	LOC107131228
27	19380001	19430000	0.497011	FGL1
24	40500001	40550000	0.496562	PTPRM
19	43680001	43730000	0.496495	CFAP97D1|MPP3
21	34860001	34910000	0.496133	LOC508646
5	70060001	70110000	0.496066	RIC8B
19	48120001	48170000	0.495914	CD79B|SCN4A
4	8140001	8190000	0.495904	CDK14
1	29300001	29350000	0.495586	GBE1
3	97300001	97350000	0.495361	AGBL4
5	43680001	43730000	0.495196	RAB3IP
5	60720001	60770000	0.495168	CFAP54
8	46980001	47030000	0.495144	TRPM3
2	60320001	60370000	0.494514	THSD7B
5	4120001	4170000	0.494279	LOC523590
19	24840001	24890000	0.494093	UBE2G1
5	50340001	50390000	0.49406	AVPR1A
21	34840001	34890000	0.494019	LOC508646|LOC788601
18	14300001	14350000	0.493999	ANKRD11
14	66280001	66330000	0.493963	MATN2
18	14380001	14430000	0.493914	ANKRD11
5	83340001	83390000	0.493859	ITPR2
26	17160001	17210000	0.492976	TCTN3|ENTPD1
8	5080001	5130000	0.492904	GALNTL6
2	97880001	97930000	0.492895	KANSL1L
28	4300001	4350000	0.492742	TSNAX
21	58180001	58230000	0.492592	UNC79
27	19400001	19450000	0.492557	FGL1|MTUS1
28	21780001	21830000	0.492273	LOC785503
28	4340001	4390000	0.492179	TSNAX
5	71480001	71530000	0.492159	LOC104972499|SYN3
18	14340001	14390000	0.492159	ANKRD11
24	23060001	23110000	0.492066	NOL4
2	97860001	97910000	0.491797	KANSL1L
18	14320001	14370000	0.491786	ANKRD11
18	5280001	5330000	0.491666	WWOX
20	4620001	4670000	0.491644	ERGIC1
3	94700001	94750000	0.491541	OSBPL9
5	71500001	71550000	0.491272	LOC104972499|SYN3
8	46960001	47010000	0.490591	TRPM3
26	16980001	17030000	0.490399	SORBS1
4	96200001	96250000	0.490388	PLXNA4
1	99140001	99190000	0.489882	LOC100139843
23	3680001	3730000	0.489784	DST
1	98520001	98570000	0.48978	LOC107131228
28	21920001	21970000	0.48973	LOC785503
26	16960001	17010000	0.489598	SORBS1
18	14360001	14410000	0.489494	ANKRD11
1	108900001	108950000	0.48914	GFM1|MLF1
2	97920001	97970000	0.489022	KANSL1L
1	75060001	75110000	0.488941	FGF12
10	52580001	52630000	0.488737	POLR2M|MYZAP
8	48860001	48910000	0.488731	TMC1
26	17440001	17490000	0.488646	ZNF518A
9	102560001	102610000	0.488627	DACT2
10	52560001	52610000	0.488525	POLR2M|MYZAP
1	109000001	109050000	0.488481	RSRC1
25	20040001	20090000	0.488431	LOC101905757
1	75100001	75150000	0.488422	FGF12
4	8660001	8710000	0.488321	FZD1
20	9260001	9310000	0.48826	LOC107131556|PTCD2|MRPS27
25	20440001	20490000	0.488143	HS3ST2
18	5260001	5310000	0.48809	WWOX
5	71520001	71570000	0.487814	LOC104972499|SYN3
1	108980001	109030000	0.487203	RSRC1
14	1560001	1610000	0.487065	LOC112449566|LOC112441461
19	40800001	40850000	0.487007	SMARCE1
2	97940001	97990000	0.486987	ACADL|KANSL1L
21	58240001	58290000	0.485987	UNC79
26	15580001	15630000	0.485882	PLCE1
3	8800001	8850000	0.485649	LOC613822|SLAMF7
24	40520001	40570000	0.485616	PTPRM
28	4260001	4310000	0.485428	LOC533307
19	48260001	48310000	0.484955	LOC100140873|ERN1
1	73020001	73070000	0.484826	ATP13A3
11	56140001	56190000	0.484738	CTNNA2
8	87080001	87130000	0.484699	SYK
5	70080001	70130000	0.484671	RIC8B
20	4640001	4690000	0.484526	ERGIC1
6	24500001	24550000	0.484385	DDIT4L
5	71320001	71370000	0.484198	SYN3
26	17420001	17470000	0.483906	CCNJ
20	4980001	5030000	0.483382	STC2
5	58200001	58250000	0.483124	OR6C68
28	4240001	4290000	0.482992	LOC533307
28	2340001	2390000	0.482987	PGBD5
5	70040001	70090000	0.482864	RFX4|RIC8B
4	96220001	96270000	0.482771	PLXNA4
23	39840001	39890000	0.482654	FAM8A1|CAP2
13	59960001	60010000	0.482158	PSMF1
2	120120001	120170000	0.482068	ECEL1|PRSS56|CHRND
18	14420001	14470000	0.48194	SPG7|ANKRD11
1	122220001	122270000	0.481269	PLSCR4
5	70880001	70930000	0.481096	BTBD11
1	4040001	4090000	0.480947	TIAM1
24	32240001	32290000	0.480944	IMPACT
11	67020001	67070000	0.480363	PROKR1
20	30600001	30650000	0.480324	FGF10
5	56720001	56770000	0.48032	PRIM1|NACA|PTGES3
2	48140001	48190000	0.480211	ORC4
2	27940001	27990000	0.48014	STK39
23	40460001	40510000	0.479892	ATXN1
1	109180001	109230000	0.479479	RSRC1
3	75080001	75130000	0.479477	LRRC7
2	27960001	28010000	0.479365	STK39
20	31120001	31170000	0.479365	NNT
5	83260001	83310000	0.479251	ITPR2
3	75040001	75090000	0.478981	LRRC7
19	24220001	24270000	0.478665	ASPA|TRPV3
3	97260001	97310000	0.478483	AGBL4
5	47140001	47190000	0.478373	GRIP1
13	15980001	16030000	0.478238	TAF3
27	19360001	19410000	0.478114	FGL1
28	2360001	2410000	0.477876	PGBD5
2	43820001	43870000	0.477444	FMNL2
1	6220001	6270000	0.477425	GRIK1
5	35860001	35910000	0.477333	NELL2
4	95860001	95910000	0.477087	PLXNA4
12	83260001	83310000	0.477087	FAM155A
19	43120001	43170000	0.477027	NBR1|TMEM106A|BRCA1
11	80960001	81010000	0.47683	VSNL1
24	39960001	40010000	0.476759	LAMA1
28	3980001	4030000	0.476742	C28H1orf131|GNPAT
25	2780001	2830000	0.476672	LOC104970118|ZSCAN32|LOC104970105
18	5200001	5250000	0.476468	CLEC3A|WWOX
5	56640001	56690000	0.476457	HSD17B6
1	99160001	99210000	0.476402	LOC100139843
7	43780001	43830000	0.476316	GAMT|MUM1|NDUFS7|DAZAP1
5	83280001	83330000	0.476316	ITPR2
23	3600001	3650000	0.47629	DST
1	122280001	122330000	0.476196	PLSCR4
26	21940001	21990000	0.476185	TLX1
19	48220001	48270000	0.476177	LOC100140873|ERN1|LOC616254
5	71240001	71290000	0.475769	SYN3
2	89420001	89470000	0.47554	AOX2
26	21820001	21870000	0.47534	SEMA4G|MRPL43|TWNK|SFXN3|LZTS2|PDZD7
26	21840001	21890000	0.475181	SFXN3|LZTS2|PDZD7
5	70840001	70890000	0.475089	BTBD11
26	17520001	17570000	0.474989	BLNK
19	24240001	24290000	0.474974	TRPV1|TRPV3
24	40480001	40530000	0.474858	PTPRM
1	6260001	6310000	0.474773	GRIK1
19	39600001	39650000	0.474534	PLXDC1
5	71280001	71330000	0.474519	SYN3
23	43040001	43090000	0.474465	SIRT5
22	11800001	11850000	0.474367	ACVR2B|XYLB
2	129380001	129430000	0.474333	ASAP3|TCEA3
9	60200001	60250000	0.474113	BACH2
5	71540001	71590000	0.474019	SYN3
11	25700001	25750000	0.473923	THADA
11	63600001	63650000	0.473907	ACTR2
19	43100001	43150000	0.473856	NBR1|BRCA1
4	8200001	8250000	0.473126	CDK14
11	73800001	73850000	0.473039	DTNB
18	14160001	14210000	0.472967	ACSF3
11	27160001	27210000	0.472966	CAMKMT
15	78140001	78190000	0.472815	LOC785997|OR4C13
13	16040001	16090000	0.47258	TAF3
1	4020001	4070000	0.472366	TIAM1
4	95900001	95950000	0.471807	PLXNA4
5	70900001	70950000	0.471421	PWP1|BTBD11
4	91040001	91090000	0.471179	GRM8
5	103520001	103570000	0.471016	C5H12orf57|ENO2|ATN1|LRRC23
15	38400001	38450000	0.470971	RRAS2
20	4580001	4630000	0.470959	ERGIC1
27	21760001	21810000	0.47055	LOC515227
17	56820001	56870000	0.470528	SUDS3
26	17500001	17550000	0.4705	ZNF518A|BLNK
5	71300001	71350000	0.470375	SYN3
11	25720001	25770000	0.470317	THADA
3	620001	670000	0.470276	DCAF6
17	70160001	70210000	0.470255	DRG1|EIF4ENIF1
20	31140001	31190000	0.470199	NNT
1	29280001	29330000	0.47019	GBE1
24	32220001	32270000	0.470182	HRH4|IMPACT
26	15380001	15430000	0.469426	SLC35G1
4	8640001	8690000	0.469422	FZD1
1	1440001	1490000	0.469341	MRPS6
5	108840001	108890000	0.46921	HDHD5|ADA2
14	1600001	1650000	0.469084	LOC112449566|LOC104973965|LOC100848939
28	21760001	21810000	0.469022	LOC785503
18	14660001	14710000	0.469003	MC1R|SPIRE2|TCF25|TUBB3
26	38560001	38610000	0.46891	FAM204A
8	27860001	27910000	0.468826	BNC2
5	59420001	59470000	0.468824	LOC788512|LOC100139733
11	25660001	25710000	0.468784	THADA
1	76120001	76170000	0.468467	LOC614619
20	9220001	9270000	0.468399	PTCD2
5	60780001	60830000	0.468371	CFAP54
5	70020001	70070000	0.468354	RFX4|RIC8B
6	97080001	97130000	0.46826	LOC112447112
17	15060001	15110000	0.467937	LOC112442091
2	97960001	98010000	0.467528	ACADL|KANSL1L
5	4140001	4190000	0.46747	LOC523590
6	21920001	21970000	0.467373	CISD2
14	1580001	1630000	0.467344	LOC112449566|LOC112441461
11	55900001	55950000	0.467268	CTNNA2
24	32360001	32410000	0.467183	OSBPL1A
20	5000001	5050000	0.466958	STC2
11	80940001	80990000	0.466847	VSNL1
2	60280001	60330000	0.466788	LOC785761|THSD7B
7	44200001	44250000	0.466513	SCAMP4|CSNK1G2
7	4520001	4570000	0.466067	KLHL26
8	41780001	41830000	0.465694	VLDLR|PUM3
5	56600001	56650000	0.465645	LOC100138638
20	4560001	4610000	0.465544	ERGIC1
11	67120001	67170000	0.465426	ARHGAP25
11	67000001	67050000	0.465344	PROKR1
6	21940001	21990000	0.465051	CISD2
20	4540001	4590000	0.464764	DUSP1
18	960001	1010000	0.464657	UQCRFS1
13	15940001	15990000	0.464451	TAF3
11	47840001	47890000	0.464313	THNSL2
25	20020001	20070000	0.464275	CDR2|LOC101905757
28	3960001	4010000	0.464123	C28H1orf131|GNPAT|TRIM67
5	70920001	70970000	0.46402	PWP1
5	71160001	71210000	0.464012	SYN3
12	83240001	83290000	0.463931	FAM155A
10	53180001	53230000	0.463764	TCF12
5	83300001	83350000	0.463741	ITPR2
27	16280001	16330000	0.463714	KLKB1|F11
2	106240001	106290000	0.463656	GPBAR1|ARPC2
5	57680001	57730000	0.463652	LOC100847112|LOC615284
26	21920001	21970000	0.463555	TLX1
2	105880001	105930000	0.463177	TNS1
26	17780001	17830000	0.463011	TLL2
7	5060001	5110000	0.46287	LOC112447324|PIK3R2|MAST3
18	14680001	14730000	0.462859	MC1R|TCF25|TUBB3|DEF8
6	97100001	97150000	0.462829	HNRNPD|LOC112447112
17	71700001	71750000	0.462755	BCR
1	98620001	98670000	0.462739	LOC107131228
19	43660001	43710000	0.462631	DUSP3|CFAP97D1|MPP3
8	41760001	41810000	0.462464	KCNV2|PUM3
19	48180001	48230000	0.46237	SCN4A|PRR29|LOC616254
14	1540001	1590000	0.462299	GML|CYP11B1|LOC112441461
13	40100001	40150000	0.462176	RALGAPA2
13	38640001	38690000	0.462164	DTD1
19	38240001	38290000	0.462145	SKAP1
19	48060001	48110000	0.462108	PSMC5|DDX42|FTSJ3|SMARCD2|TCAM1
3	640001	690000	0.462041	DCAF6
5	57700001	57750000	0.461556	LOC100847112|LOC615284|LOC618816
11	15660001	15710000	0.461283	LTBP1
5	83360001	83410000	0.461267	ITPR2
11	67160001	67210000	0.461184	ARHGAP25
8	46940001	46990000	0.46108	TRPM3
1	122240001	122290000	0.461073	PLSCR4
5	59480001	59530000	0.461061	LOC788524|LOC788535
5	35740001	35790000	0.461051	NELL2
11	80820001	80870000	0.461024	GEN1|SMC6
13	74460001	74510000	0.460963	WFDC9|WFDC10A|WFDC11|WFDC13
6	24520001	24570000	0.460946	DDIT4L
5	70940001	70990000	0.460722	PWP1|PRDM4
5	35780001	35830000	0.460664	NELL2
6	97120001	97170000	0.46048	HNRNPD|LOC112447112
2	98160001	98210000	0.460413	LANCL1
5	59680001	59730000	0.460388	LOC788615|LOC512340
19	24740001	24790000	0.460326	ANKFY1
25	2760001	2810000	0.460318	ZNF75A|LOC104970105
22	10780001	10830000	0.459986	GOLGA4
5	71600001	71650000	0.459949	SYN3
7	43660001	43710000	0.459858	ATP5F1D|CIRBP|STK11|CBARP|MIDN
2	98140001	98190000	0.459711	LANCL1
5	19200001	19250000	0.459597	DUSP6
1	1420001	1470000	0.459438	SLC5A3|MRPS6
10	53200001	53250000	0.459205	TCF12
25	23420001	23470000	0.459095	HS3ST4
8	48340001	48390000	0.458513	C8H9orf57|GDA
13	40080001	40130000	0.458504	RALGAPA2
5	47440001	47490000	0.458293	HELB|GRIP1
12	83400001	83450000	0.457993	FAM155A
8	27840001	27890000	0.457983	BNC2
5	101100001	101150000	0.457974	RIMKLB
5	71100001	71150000	0.457506	FBXO7|SYN3
14	75400001	75450000	0.457388	LOC787250
20	4400001	4450000	0.45737	NEURL1B
5	60600001	60650000	0.457345	CDK17
24	38960001	39010000	0.457283	EPB41L3
15	1080001	1130000	0.456751	LOC100300302
15	1060001	1110000	0.456751	LOC100300302
12	83300001	83350000	0.456578	FAM155A
20	4600001	4650000	0.456575	ERGIC1
3	8760001	8810000	0.456543	LOC613822|LY9
3	108360001	108410000	0.456326	ZC3H12A|MEAF6
1	4060001	4110000	0.456156	TIAM1
17	69940001	69990000	0.456088	SELENOM|PLA2G3|SMTN|INPP5J
5	35800001	35850000	0.456059	NELL2
20	2380001	2430000	0.455977	KCNIP1
19	48000001	48050000	0.455905	STRADA|CCDC47|DDX42
13	59940001	59990000	0.455697	TMEM74B|PSMF1
17	71160001	71210000	0.455676	LOC100297192
26	16940001	16990000	0.45559	SORBS1
28	21740001	21790000	0.455425	LOC785503
2	106940001	106990000	0.455373	CFAP65
2	60220001	60270000	0.455355	THSD7B
27	120001	170000	0.455293	LOC787624
5	69800001	69850000	0.455067	POLR3B
5	60820001	60870000	0.455055	CFAP54
19	48280001	48330000	0.455032	ERN1
20	20640001	20690000	0.454974	RAB3C
3	70700001	70750000	0.454949	LRRIQ3
26	34340001	34390000	0.454746	NHLRC2
5	59540001	59590000	0.454707	LOC788552
7	660001	710000	0.454695	CNOT6
5	60800001	60850000	0.454692	CFAP54
6	59540001	59590000	0.454676	RBM47
4	95880001	95930000	0.454666	PLXNA4
19	22280001	22330000	0.454446	C19H17orf97
2	98060001	98110000	0.454403	MYL1
22	10840001	10890000	0.45436	GOLGA4
12	83940001	83990000	0.454326	MYO16
8	87240001	87290000	0.454218	DIRAS2
4	40920001	40970000	0.454179	GNAI1
2	117880001	117930000	0.454104	TRIP12
11	15640001	15690000	0.454104	LTBP1
12	83360001	83410000	0.454085	FAM155A
17	71520001	71570000	0.45406	UPB1
13	38620001	38670000	0.454041	DTD1
5	47420001	47470000	0.45402	GRIP1
1	109040001	109090000	0.453969	RSRC1
26	17560001	17610000	0.453905	BLNK
18	14180001	14230000	0.453779	ACSF3
7	47280001	47330000	0.453637	IL9|SLC25A48
3	8740001	8790000	0.453505	CD244|LY9
18	14700001	14750000	0.453456	MC1R|CENPBD1|TCF25|TUBB3|DEF8|LOC532875
5	70820001	70870000	0.453414	BTBD11
5	46720001	46770000	0.453294	GRIP1
2	56740001	56790000	0.453164	LRP1B
3	91640001	91690000	0.453047	FAM151A|LOC615989
5	35840001	35890000	0.45302	NELL2
5	59360001	59410000	0.452846	LOC788438
12	83380001	83430000	0.452741	FAM155A
10	53160001	53210000	0.452739	TCF12
24	38940001	38990000	0.452676	EPB41L3
2	102200001	102250000	0.452529	SPAG16
18	14440001	14490000	0.452459	SPG7|ANKRD11
19	18980001	19030000	0.452313	WSB1
5	65800001	65850000	0.452219	WASHC3
15	37900001	37950000	0.452052	CYP2R1|PDE3B
7	53840001	53890000	0.451993	ARHGAP26
1	108680001	108730000	0.451992	LOC101901911|MFSD1
6	31240001	31290000	0.45199	GRID2
5	60560001	60610000	0.451931	CDK17
4	72340001	72390000	0.451919	SRI|STEAP4
13	23620001	23670000	0.451896	PIP4K2A
5	101120001	101170000	0.451816	RIMKLB
19	38260001	38310000	0.451799	SKAP1
22	11820001	11870000	0.451618	ACVR2B|EXOG|XYLB
11	48140001	48190000	0.451545	RMND5A
5	65580001	65630000	0.45154	GNPTAB
24	23080001	23130000	0.451468	NOL4
7	51760001	51810000	0.451386	CD14|NDUFA2|WDR55|DND1|IK|HARS|TMCO6
11	56120001	56170000	0.451358	CTNNA2
18	14640001	14690000	0.451296	FANCA|SPIRE2|TCF25
23	37180001	37230000	0.451247	CDKAL1
13	15960001	16010000	0.450984	TAF3
1	75020001	75070000	0.450898	FGF12
3	88480001	88530000	0.450876	DAB1
26	20940001	20990000	0.450816	DNMBP|CPN1
6	25960001	26010000	0.450646	TSPAN5
12	83280001	83330000	0.450476	FAM155A
4	111960001	112010000	0.450325	CUL1
8	16180001	16230000	0.450273	LINGO2
26	34080001	34130000	0.450214	NRAP
5	57180001	57230000	0.449825	ZC3H10|ESYT1|PA2G4|ERBB3
5	110920001	110970000	0.449703	ATF4|MIEF1|RPS19BP1
18	5220001	5270000	0.449672	WWOX
5	74360001	74410000	0.449621	LOC531557
18	65420001	65470000	0.449561	C18H19orf18|ZNF606
3	108380001	108430000	0.449401	ZC3H12A|LOC104971855|MEAF6
10	20780001	20830000	0.449398	NFATC4
8	16200001	16250000	0.449175	LINGO2
2	120100001	120150000	0.449137	ALPI|LOC100125266|ECEL1
5	109240001	109290000	0.449046	MICAL3
19	43720001	43770000	0.448987	CD300LG|MPP2
5	70100001	70150000	0.448901	RIC8B
27	19420001	19470000	0.448772	MTUS1
5	36420001	36470000	0.448718	TMEM117
24	32380001	32430000	0.44831	OSBPL1A
5	59520001	59570000	0.44829	LOC788535|LOC788552
5	58540001	58590000	0.448212	OR6C75
1	99100001	99150000	0.448158	LOC100139843
2	97840001	97890000	0.448134	RPE|KANSL1L
14	2500001	2550000	0.448096	MROH5
6	28640001	28690000	0.448051	PDHA2
5	110000001	110050000	0.447919	TMEM184B|CSNK1E
5	71020001	71070000	0.447705	RTCB|BPIFC
11	73820001	73870000	0.447533	DTNB
24	40640001	40690000	0.447527	PTPRM
7	53860001	53910000	0.447513	ARHGAP26
5	47200001	47250000	0.447182	GRIP1
23	36900001	36950000	0.447114	CDKAL1
5	71560001	71610000	0.447018	SYN3
4	51840001	51890000	0.446951	CAV1
5	71120001	71170000	0.446822	FBXO7|SYN3
17	70200001	70250000	0.446738	EIF4ENIF1|SFI1
13	23600001	23650000	0.44673	PIP4K2A
18	14480001	14530000	0.446708	RPL13|CPNE7|SPG7|DPEP1
14	66200001	66250000	0.446687	MATN2
5	71000001	71050000	0.446668	ASCL4|RTCB|BPIFC
12	83320001	83370000	0.446622	FAM155A
19	35560001	35610000	0.446528	NME2|NME1|MBTD1
1	108700001	108750000	0.446456	MFSD1
11	60500001	60550000	0.446315	COMMD1
18	14460001	14510000	0.446249	RPL13|CPNE7|SPG7
4	72320001	72370000	0.446045	SRI
3	91660001	91710000	0.445825	FAM151A|LOC615989|ACOT11
11	55940001	55990000	0.445788	CTNNA2
5	110380001	110430000	0.445766	DNAL4|NPTXR
27	19620001	19670000	0.445741	MTUS1|PDGFRL
13	16240001	16290000	0.445726	ITIH5
12	83220001	83270000	0.445577	FAM155A
10	52600001	52650000	0.44553	MYZAP
23	32520001	32570000	0.445504	CARMIL1|LOC537017
4	96180001	96230000	0.445335	PLXNA4
10	53220001	53270000	0.445275	TCF12
18	36400001	36450000	0.445273	SNTB2
24	40620001	40670000	0.445246	PTPRM
4	111920001	111970000	0.445053	CUL1
1	140140001	140190000	0.445026	DSCAM
28	2260001	2310000	0.444983	GALNT2
11	80800001	80850000	0.444733	GEN1
15	38420001	38470000	0.444692	RRAS2|SPON1
18	14720001	14770000	0.444614	CENPBD1|DBNDD1|DEF8|LOC532875
5	56460001	56510000	0.444327	LOC100139075
22	10860001	10910000	0.444318	C22H3orf35|GOLGA4|ITGA9
1	73000001	73050000	0.444286	ATP13A3
6	28620001	28670000	0.444281	PDHA2
18	29400001	29450000	0.444173	CDH8
3	75060001	75110000	0.444093	LRRC7
26	34180001	34230000	0.443907	CASP7|PLEKHS1
5	65620001	65670000	0.443887	GNPTAB
3	70560001	70610000	0.44383	FPGT|LRRIQ3
5	60580001	60630000	0.443607	CDK17
5	71580001	71630000	0.443542	SYN3
22	11840001	11890000	0.443475	ACVR2B|EXOG
3	65620001	65670000	0.443462	ADGRL4
13	74480001	74530000	0.443393	WFDC13|LOC104973895
21	58260001	58310000	0.443369	UNC79
11	26200001	26250000	0.443368	LRPPRC
9	60220001	60270000	0.443269	BACH2
18	14280001	14330000	0.443166	SLC22A31|ANKRD11
24	40460001	40510000	0.443015	PTPRM
18	5300001	5350000	0.442942	WWOX
17	71560001	71610000	0.442896	ADORA2A
26	17020001	17070000	0.442857	SORBS1
1	75120001	75170000	0.442758	FGF12
7	4540001	4590000	0.44271	TMEM59L|CRLF1|KLHL26
7	53820001	53870000	0.442545	ARHGAP26
19	43140001	43190000	0.442429	LOC100335845|NBR1|TMEM106A|BRCA1
21	14860001	14910000	0.442351	SLCO3A1
5	46680001	46730000	0.442257	GRIP1
3	91720001	91770000	0.442162	ACOT11
11	15620001	15670000	0.442071	LTBP1
1	60780001	60830000	0.441938	LSAMP
11	14600001	14650000	0.44192	MEMO1
22	10740001	10790000	0.441888	DCLK3|GOLGA4
5	69780001	69830000	0.441736	POLR3B
3	78400001	78450000	0.44166	WDR78|MIER1
3	97800001	97850000	0.44155	SPATA6
2	56720001	56770000	0.441388	LRP1B
11	80760001	80810000	0.441327	MSGN1
23	40520001	40570000	0.441308	ATXN1
11	46660001	46710000	0.441289	IL36A|IL36G|IL36B
5	108860001	108910000	0.440978	ADA2
15	37920001	37970000	0.440963	PDE3B
18	36380001	36430000	0.440919	SNTB2
10	20760001	20810000	0.4409	NYNRIN|NFATC4
12	83340001	83390000	0.44059	FAM155A
23	3580001	3630000	0.440413	DST
5	35820001	35870000	0.440412	NELL2
19	40780001	40830000	0.440401	CCR7
2	39060001	39110000	0.440255	GALNT5
1	29320001	29370000	0.440159	GBE1
19	25640001	25690000	0.44005	WSCD1
5	71180001	71230000	0.439851	SYN3
5	71040001	71090000	0.439849	BPIFC
17	380001	430000	0.439727	KLHL2
11	73780001	73830000	0.439709	DTNB
5	103540001	103590000	0.439668	ENO2|TPI1|SPSB2|USP5|LRRC23
27	19500001	19550000	0.439533	MTUS1
29	7240001	7290000	0.439491	LOC112444839
10	76380001	76430000	0.439401	SYNE2|ESR2
24	40440001	40490000	0.439362	PTPRM
1	4000001	4050000	0.439332	TIAM1
15	37880001	37930000	0.43906	CYP2R1
21	58280001	58330000	0.439037	UNC79
13	15920001	15970000	0.438952	GATA3|TAF3
1	140120001	140170000	0.438924	DSCAM
5	35760001	35810000	0.438877	NELL2
17	57260001	57310000	0.43877	KSR2
5	35620001	35670000	0.438355	NELL2
1	2540001	2590000	0.438332	OLIG2
22	10960001	11010000	0.438305	ITGA9
5	60760001	60810000	0.438142	CFAP54
3	75100001	75150000	0.438001	LRRC7
5	60740001	60790000	0.437967	CFAP54
5	58760001	58810000	0.437956	LOC788027
3	70540001	70590000	0.437562	TNNI3K
11	55920001	55970000	0.437559	CTNNA2
28	2800001	2850000	0.437481	LOC100337323
11	66540001	66590000	0.437319	PNO1|WDR92
5	58420001	58470000	0.437308	LOC507560|OR6C68|LOC100140428
26	7120001	7170000	0.437298	PRKG1
11	46680001	46730000	0.437136	IL36A|IL36G|IL36B
19	39580001	39630000	0.436878	PLXDC1
11	54940001	54990000	0.436791	CTNNA2
9	34580001	34630000	0.436742	FRK
17	440001	490000	0.436632	KLHL2
5	110940001	110990000	0.436577	ATF4|LOC112446630|MIEF1|RPS19BP1
26	7100001	7150000	0.436571	PRKG1
11	80780001	80830000	0.436514	MSGN1|GEN1
16	77540001	77590000	0.43649	PTPRC
17	68260001	68310000	0.436409	ZNRF3
18	15880001	15930000	0.436399	PHKB
13	46000001	46050000	0.436391	ADARB2
5	70960001	71010000	0.436298	PRDM4|ASCL4
26	34320001	34370000	0.436159	NHLRC2
2	98180001	98230000	0.436144	LANCL1
5	47120001	47170000	0.436045	GRIP1
29	7200001	7250000	0.435973	GRM5
10	53140001	53190000	0.435973	TCF12
3	97820001	97870000	0.43593	SPATA6
21	58300001	58350000	0.435885	UNC79
21	20900001	20950000	0.435857	RHCG
1	98680001	98730000	0.435806	LOC107131228
3	91620001	91670000	0.435802	FAM151A|MROH7
4	10120001	10170000	0.435793	CDK6
8	27820001	27870000	0.435709	BNC2
3	88460001	88510000	0.435633	DAB1
4	10140001	10190000	0.435596	CDK6
11	46980001	47030000	0.435537	PAX8
27	19280001	19330000	0.435479	PCM1
14	66540001	66590000	0.435399	MTDH
6	28600001	28650000	0.435363	PDHA2
9	102520001	102570000	0.43513	DACT2
8	47000001	47050000	0.43506	TRPM3
5	70000001	70050000	0.435053	RFX4
24	40600001	40650000	0.434909	PTPRM
3	520001	570000	0.434824	GPR161
19	37060001	37110000	0.434718	NGFR
2	43840001	43890000	0.434643	FMNL2
25	24660001	24710000	0.434602	C25H16orf82
2	60260001	60310000	0.434583	LOC785761|THSD7B
7	107060001	107110000	0.434418	FBXL17
20	19520001	19570000	0.43407	PDE4D
7	47320001	47370000	0.433996	IL9
11	66560001	66610000	0.433989	PNO1|PPP3R1|WDR92
2	93140001	93190000	0.433937	PARD3B
18	65440001	65490000	0.433862	C18H19orf18|ZNF606
26	17000001	17050000	0.433855	SORBS1
20	4660001	4710000	0.433806	ERGIC1
4	101680001	101730000	0.4338	CREB3L2
27	19720001	19770000	0.43368	SLC7A2
19	24760001	24810000	0.433578	UBE2G1|ANKFY1
5	50700001	50750000	0.433513	PPM1H
16	79160001	79210000	0.433364	LOC112441879
20	36080001	36130000	0.433272	EGFLAM
1	109280001	109330000	0.433242	RSRC1
8	87220001	87270000	0.433231	DIRAS2
5	36440001	36490000	0.433184	TMEM117
18	14220001	14270000	0.433176	ACSF3|CDH15
26	17800001	17850000	0.433175	TLL2
19	48300001	48350000	0.432981	ERN1
23	43300001	43350000	0.432964	PHACTR1
13	16060001	16110000	0.432829	KIN|ATP5F1C|TAF3
20	48780001	48830000	0.432654	CDH10
19	24860001	24910000	0.432634	UBE2G1
1	110280001	110330000	0.432627	VEPH1
11	70640001	70690000	0.432606	CLIP4|ALK
5	69820001	69870000	0.432593	POLR3B
27	16260001	16310000	0.432572	KLKB1|F11|CYP4V2
5	69920001	69970000	0.43251	RFX4
2	43800001	43850000	0.432195	FMNL2
11	26180001	26230000	0.432194	LRPPRC
11	48480001	48530000	0.4321	REEP1
25	2460001	2510000	0.432083	MMP25|IL32|LOC100139916
7	51740001	51790000	0.432018	LOC509618|LOC112447434|CD14|NDUFA2|SLC35A4|LOC112447523|IK|TMCO6
21	58120001	58170000	0.431973	UNC79
21	14880001	14930000	0.431874	SLCO3A1
19	45200001	45250000	0.43175	LOC614269|LYZL6|RDM1
7	14880001	14930000	0.431473	CDC37|TYK2
24	32800001	32850000	0.431444	LAMA3
23	36880001	36930000	0.431397	CDKAL1
5	70540001	70590000	0.431293	BTBD11
28	40740001	40790000	0.431274	GRID1
25	38180001	38230000	0.431238	CYTH3
1	97980001	98030000	0.431229	MECOM
23	43020001	43070000	0.431171	NOL7|SIRT5
14	66340001	66390000	0.43085	LAPTM4B|MATN2
4	72300001	72350000	0.430748	SRI|ADAM22
24	7660001	7710000	0.430694	DOK6
7	5080001	5130000	0.430677	IL12RB1|MAST3
11	14580001	14630000	0.430671	MEMO1
6	21960001	22010000	0.430408	CISD2
14	67520001	67570000	0.430402	CPQ
7	640001	690000	0.430365	CNOT6
4	72400001	72450000	0.430323	STEAP4
26	20960001	21010000	0.430149	CPN1
3	70720001	70770000	0.430134	LRRIQ3
5	69840001	69890000	0.429978	RFX4
25	16640001	16690000	0.429906	CLEC19A
9	34560001	34610000	0.429853	NT5DC1|FRK
14	67360001	67410000	0.429785	CPQ
26	34200001	34250000	0.429764	PLEKHS1
18	14200001	14250000	0.429572	ACSF3
11	54920001	54970000	0.429483	CTNNA2
5	71080001	71130000	0.42945	BPIFC|FBXO7|SYN3
24	40980001	41030000	0.429436	PTPRM
14	66560001	66610000	0.429392	MTDH
5	71060001	71110000	0.429342	BPIFC|FBXO7
8	87260001	87310000	0.429286	DIRAS2
3	91600001	91650000	0.429275	FAM151A|MROH7
14	75740001	75790000	0.429167	LOC112449559
23	40140001	40190000	0.429122	STMND1
20	2400001	2450000	0.429034	KCNIP1
5	47100001	47150000	0.429025	GRIP1
14	67400001	67450000	0.429004	CPQ
26	15440001	15490000	0.428779	PLCE1
24	40960001	41010000	0.428702	PTPRM
26	15500001	15550000	0.428661	PLCE1
21	14960001	15010000	0.428442	SLCO3A1
3	97520001	97570000	0.428383	AGBL4
18	65400001	65450000	0.428268	LOC104976575|C18H19orf18|ZNF814
5	58020001	58070000	0.428082	LOC782430
1	98540001	98590000	0.42796	LOC107131228
3	75020001	75070000	0.427959	LRRC7
18	52040001	52090000	0.427904	ZNF283|ZNF404
28	40780001	40830000	0.427888	GRID1
18	36420001	36470000	0.427489	VPS4A|SNTB2
15	39900001	39950000	0.427457	TEAD1
1	64960001	65010000	0.42745	GPR156
19	42940001	42990000	0.427246	G6PC
5	59500001	59550000	0.427243	LOC788524|LOC788535
4	95920001	95970000	0.427203	PLXNA4
20	39380001	39430000	0.427146	RAI14
2	90700001	90750000	0.427141	SUMO1|KIAA2012
24	33360001	33410000	0.427025	CABLES1
2	129340001	129390000	0.426995	E2F2|ASAP3
6	97060001	97110000	0.426932	LOC112447112
17	70060001	70110000	0.426851	PIK3IP1|LIMK2
29	26680001	26730000	0.42676	LOC781760|LOC526286|LOC100298846
11	25640001	25690000	0.426635	THADA
19	24640001	24690000	0.426448	ZZEF1
3	740001	790000	0.426397	MPC2|DCAF6
27	19480001	19530000	0.426343	MTUS1
27	19340001	19390000	0.426265	PCM1|FGL1
6	25880001	25930000	0.426189	TSPAN5
17	56800001	56850000	0.426034	SUDS3
19	24720001	24770000	0.425993	ANKFY1
27	19520001	19570000	0.425939	MTUS1
12	83920001	83970000	0.425843	MYO16
20	56260001	56310000	0.425697	MYO10
10	25980001	26030000	0.425441	ZNF219|TMEM253|ARHGEF40|RNASE13
7	620001	670000	0.425407	CNOT6
26	17760001	17810000	0.425348	TLL2
2	23320001	23370000	0.425316	CDCA7
2	103420001	103470000	0.425203	FN1
5	69900001	69950000	0.425181	RFX4
18	29360001	29410000	0.425181	CDH8
5	60620001	60670000	0.425127	CDK17
15	38380001	38430000	0.424915	RRAS2
18	980001	1030000	0.424898	UQCRFS1
24	38920001	38970000	0.424865	EPB41L3
2	92900001	92950000	0.424845	PARD3B
18	5320001	5370000	0.424743	WWOX
19	24900001	24950000	0.424722	SPNS2
11	56160001	56210000	0.424716	CTNNA2
7	5040001	5090000	0.424706	IFI30|LOC112447324|PIK3R2|MAST3
5	70980001	71030000	0.424706	PRDM4|ASCL4|RTCB
21	14840001	14890000	0.424687	SLCO3A1
10	25660001	25710000	0.42461	METTL3|RAB2B|TOX4
7	43640001	43690000	0.424434	ATP5F1D|STK11|CBARP|MIDN
5	22520001	22570000	0.42439	PLEKHG7
4	91020001	91070000	0.424385	GRM8
19	24660001	24710000	0.424323	ZZEF1
5	114840001	114890000	0.424192	PARVG|PARVB
19	38180001	38230000	0.424129	SKAP1
11	47520001	47570000	0.42408	TEX37
17	15020001	15070000	0.423959	LOC112442091
25	2960001	3010000	0.423811	SLX4|DNASE1|TRAP1
28	21800001	21850000	0.423689	LOC785503
8	27880001	27930000	0.423637	BNC2
14	66300001	66350000	0.423633	MATN2
3	109920001	109970000	0.423583	AGO4
3	660001	710000	0.423504	DCAF6
20	19540001	19590000	0.423463	PDE4D
18	14620001	14670000	0.423435	FANCA|SPIRE2
2	60240001	60290000	0.423405	THSD7B
6	97140001	97190000	0.423293	HNRNPD
11	48160001	48210000	0.423164	RMND5A
5	50720001	50770000	0.423117	PPM1H
11	67040001	67090000	0.423047	ARHGAP25
17	15040001	15090000	0.423008	LOC112442091
23	43060001	43110000	0.422997	GFOD1
25	20000001	20050000	0.422927	POLR3E|CDR2|LOC101905757
5	71140001	71190000	0.422925	SYN3
3	54560001	54610000	0.422849	GBP6
5	1900001	1950000	0.422768	LOC112446640|TRHDE
14	76040001	76090000	0.422699	CNGB3
4	51860001	51910000	0.422638	CAV1
11	25120001	25170000	0.422619	HAAO
14	75760001	75810000	0.422603	LOC112449559
16	79180001	79230000	0.422598	LOC112441879
8	6820001	6870000	0.422592	HPGD
5	109500001	109550000	0.422564	PDXP|LGALS1|NOL12|TRIOBP
11	80740001	80790000	0.422454	MSGN1|KCNS3
13	16160001	16210000	0.422155	ITIH2|ITIH5
5	47260001	47310000	0.422119	GRIP1
17	68300001	68350000	0.42199	ZNRF3
3	70740001	70790000	0.421851	LRRIQ3
19	24880001	24930000	0.421699	UBE2G1
9	82320001	82370000	0.421676	LOC100294980
2	117860001	117910000	0.421628	TRIP12
20	4520001	4570000	0.42159	DUSP1
2	56780001	56830000	0.421499	LRP1B
2	96360001	96410000	0.421485	LOC538688|LOC784843|CRYGD|CRYGC
10	29720001	29770000	0.421372	FMN1
3	94660001	94710000	0.421329	OSBPL9
11	63500001	63550000	0.421209	RAB1A
5	88300001	88350000	0.42114	ABCC9
17	300001	350000	0.42079	KLHL2
5	4040001	4090000	0.420762	ATXN7L3B
21	57280001	57330000	0.420699	RIN3
28	4360001	4410000	0.420657	TSNAX
13	23580001	23630000	0.420377	PIP4K2A
3	28840001	28890000	0.420293	TRIM33
10	76540001	76590000	0.420258	MTHFD1|LOC100297513
7	107040001	107090000	0.420216	FBXL17
1	64940001	64990000	0.42021	GPR156
18	14500001	14550000	0.42019	CPNE7|DPEP1
20	39400001	39450000	0.420177	RAI14
26	5540001	5590000	0.420148	PCDH15
1	98560001	98610000	0.420118	LOC107131228
11	97420001	97470000	0.420111	LMX1B
5	70120001	70170000	0.419994	RIC8B
26	8740001	8790000	0.419985	SGMS1
24	40680001	40730000	0.419939	PTPRM
1	75000001	75050000	0.419928	FGF12
19	24200001	24250000	0.419817	SPATA22|ASPA|TRPV3
26	8760001	8810000	0.419565	SGMS1
2	96280001	96330000	0.419452	PLEKHM3
10	20740001	20790000	0.419344	CBLN3|KHNYN|NYNRIN
5	69940001	69990000	0.419024	RFX4
2	56520001	56570000	0.419017	LRP1B
13	15900001	15950000	0.419	GATA3
18	14740001	14790000	0.418991	CENPBD1|DBNDD1|LOC532875|GAS8
5	36400001	36450000	0.418954	TMEM117
2	56760001	56810000	0.418954	LRP1B
28	40760001	40810000	0.418947	GRID1
2	27620001	27670000	0.418882	CERS6
4	96240001	96290000	0.418725	PLXNA4
13	29620001	29670000	0.418663	OLAH|ACBD7
1	4080001	4130000	0.418661	TIAM1
18	5480001	5530000	0.418127	WWOX
1	29340001	29390000	0.41804	GBE1
19	48100001	48150000	0.418015	CD79B|GH1|SCN4A|TCAM1
5	110400001	110450000	0.417918	DNAL4|NPTXR
25	10480001	10530000	0.417875	BCAR4
8	94480001	94530000	0.417837	LOC789766
1	2460001	2510000	0.417655	OLIG1
28	27460001	27510000	0.417453	SLC29A3
25	24640001	24690000	0.41738	C25H16orf82
23	40440001	40490000	0.417325	ATXN1
14	66500001	66550000	0.41725	MTDH
20	48800001	48850000	0.417188	CDH10
11	60480001	60530000	0.417165	COMMD1
3	18020001	18070000	0.416962	KPRP
24	39940001	39990000	0.416934	LAMA1
18	36440001	36490000	0.416916	PDF|COG8|VPS4A|NIP7|TMED6|SNTB2
1	75140001	75190000	0.416775	FGF12
23	6220001	6270000	0.416688	MLIP
27	100001	150000	0.416644	LOC100848264|LOC787624
13	36560001	36610000	0.416638	ARMC4
1	52680001	52730000	0.416567	CD47
24	40660001	40710000	0.416549	PTPRM
7	600001	650000	0.416542	CNOT6
1	4140001	4190000	0.416528	TIAM1
5	71200001	71250000	0.416426	SYN3
17	15080001	15130000	0.416289	LOC112442091
7	4500001	4550000	0.416138	KLHL26|CRTC1
11	14560001	14610000	0.416099	LOC101906221|MEMO1
2	117900001	117950000	0.415988	TRIP12
14	1620001	1670000	0.41595	LOC104973965|LY6D|LOC100848939|LYNX1
15	41880001	41930000	0.415921	EIF4G2|CTR9
13	36540001	36590000	0.415823	ARMC4
14	66460001	66510000	0.415798	MTDH
10	76520001	76570000	0.415705	MTHFD1|LOC100297513
4	72360001	72410000	0.415703	STEAP4
25	2440001	2490000	0.415692	THOC6|BICDL2|MMP25|HCFC1R1
23	39820001	39870000	0.415646	FAM8A1|NUP153|CAP2
5	83380001	83430000	0.4156	ITPR2
16	21740001	21790000	0.415548	RRP15
5	50680001	50730000	0.415519	PPM1H
17	71180001	71230000	0.415362	ZNF70|C17H22orf15|CHCHD10|VPREB3
5	59460001	59510000	0.41527	LOC100139733|LOC788524
21	20920001	20970000	0.415209	RHCG
26	10400001	10450000	0.415181	LIPK|LIPN
2	56440001	56490000	0.415158	LRP1B
26	34060001	34110000	0.414961	HABP2|NRAP
20	4380001	4430000	0.414928	NEURL1B
7	51780001	51830000	0.414923	NDUFA2|WDR55|DND1|ZMAT2|IK|HARS|HARS2
2	129400001	129450000	0.414892	ASAP3|TCEA3
2	46700001	46750000	0.414681	LYPD6
19	24920001	24970000	0.414664	SPNS2
7	15460001	15510000	0.41444	SMARCA4
5	69760001	69810000	0.414431	POLR3B
3	54540001	54590000	0.41441	GBP6
2	97820001	97870000	0.414369	RPE|UNC80|KANSL1L
24	40700001	40750000	0.414361	PTPRM
9	94160001	94210000	0.414137	ZDHHC14
14	41820001	41870000	0.414131	ZC2HC1A|PKIA
19	38280001	38330000	0.414095	SKAP1
3	28860001	28910000	0.414065	TRIM33
18	52060001	52110000	0.414025	ZNF404|ZNF45
24	33240001	33290000	0.414018	TMEM241
27	16300001	16350000	0.414007	F11
20	20620001	20670000	0.413994	RAB3C
25	23380001	23430000	0.41397	HS3ST4
14	67480001	67530000	0.413896	CPQ
28	3260001	3310000	0.413788	LOC614741
19	24680001	24730000	0.413784	CYB5D2|ZZEF1|ANKFY1
23	37360001	37410000	0.413767	CDKAL1
11	73900001	73950000	0.413707	LOC104973427|DTNB
2	116060001	116110000	0.413689	SPHKAP
2	56460001	56510000	0.413656	LRP1B
2	93160001	93210000	0.413625	PARD3B
2	56700001	56750000	0.413602	LRP1B
5	19180001	19230000	0.413601	DUSP6
19	25380001	25430000	0.413434	PIMREG|PITPNM3|AIPL1
1	52720001	52770000	0.413415	CD47
28	40720001	40770000	0.413345	GRID1
24	32340001	32390000	0.413092	OSBPL1A
24	40540001	40590000	0.412872	PTPRM
7	14900001	14950000	0.412856	CDC37|TYK2|PDE4A
21	14800001	14850000	0.412805	SLCO3A1
24	40740001	40790000	0.412565	PTPRM
10	76360001	76410000	0.41254	SYNE2|ESR2
22	10880001	10930000	0.412444	C22H3orf35|GOLGA4|ITGA9
14	75380001	75430000	0.412356	LOC787250
29	26920001	26970000	0.41225	LOC523680|VWA5A
26	38600001	38650000	0.41225	FAM204A
5	99640001	99690000	0.412227	LOC618565|KLRD1
17	70300001	70350000	0.412078	PISD|SFI1
16	77500001	77550000	0.41198	PTPRC
2	102180001	102230000	0.411884	SPAG16
20	4780001	4830000	0.411599	CREBRF
3	50980001	51030000	0.41115	RPAP2
2	46560001	46610000	0.411148	MMADHC
11	24740001	24790000	0.410912	COX7A2L|EML4
26	7740001	7790000	0.410846	PRKG1
10	76400001	76450000	0.410833	ESR2
26	15560001	15610000	0.410767	PLCE1
21	14820001	14870000	0.410691	SLCO3A1
13	12200001	12250000	0.410634	NUDT5|SEC61A2|DHTKD1
3	680001	730000	0.410595	DCAF6
28	21720001	21770000	0.410581	LOC785503
24	40420001	40470000	0.410558	PTPRM
29	26940001	26990000	0.410548	LOC523680|LOC616631|VWA5A
1	4120001	4170000	0.410512	TIAM1
26	10180001	10230000	0.41034	LIPJ
1	76060001	76110000	0.410314	UTS2B|OSTN
20	25460001	25510000	0.410303	NDUFS4
1	29260001	29310000	0.410266	GBE1
2	93260001	93310000	0.410172	PARD3B
5	24360001	24410000	0.410099	TMCC3
1	76040001	76090000	0.410095	UTS2B|OSTN
5	65660001	65710000	0.410081	LOC101902154|DRAM1
13	29440001	29490000	0.409954	CDNF
6	25940001	25990000	0.40995	TSPAN5
13	12220001	12270000	0.409907	SEC61A2|DHTKD1
5	115100001	115150000	0.409828	RTL6
7	53760001	53810000	0.409782	LOC100847454
5	47460001	47510000	0.409754	HELB|GRIP1
24	24740001	24790000	0.409715	GAREM1
10	25960001	26010000	0.409658	ZNF219|TMEM253|ARHGEF40
2	56540001	56590000	0.409586	LRP1B
8	94500001	94550000	0.409565	LOC100140461
17	44160001	44210000	0.409267	ZNF10|ZNF268
27	13420001	13470000	0.409165	TENM3
19	43080001	43130000	0.409101	BRCA1
14	66520001	66570000	0.409055	MTDH
20	19480001	19530000	0.408947	PDE4D
24	39040001	39090000	0.408942	EPB41L3
20	59120001	59170000	0.408882	DNAH5
3	55120001	55170000	0.408881	PKN2
11	47860001	47910000	0.40873	THNSL2
7	53800001	53850000	0.408635	ARHGAP26
2	60200001	60250000	0.408562	THSD7B
11	48120001	48170000	0.408509	CD8A|RMND5A
28	3020001	3070000	0.408474	LOC614741
5	110020001	110070000	0.408405	TMEM184B|CSNK1E
11	25820001	25870000	0.408375	THADA
24	40880001	40930000	0.408364	PTPRM
28	40700001	40750000	0.408253	GRID1
5	47240001	47290000	0.408235	GRIP1
5	60840001	60890000	0.408226	CFAP54
19	43060001	43110000	0.408217	BRCA1
9	76020001	76070000	0.408204	ARFGEF3
28	40620001	40670000	0.408175	GRID1
1	60760001	60810000	0.408092	LSAMP
25	2420001	2470000	0.407994	CLDN9|CLDN6|TNFRSF12A|THOC6|BICDL2|HCFC1R1
26	5560001	5610000	0.407855	PCDH15
5	66660001	66710000	0.407755	PAH
3	55140001	55190000	0.407727	PKN2
11	15820001	15870000	0.407702	LTBP1
24	33180001	33230000	0.407647	TMEM241
2	93280001	93330000	0.407611	PARD3B
5	22680001	22730000	0.407515	EEA1
2	92880001	92930000	0.407506	PARD3B
15	38580001	38630000	0.407496	SPON1
11	15680001	15730000	0.407387	LTBP1
3	700001	750000	0.407307	DCAF6
5	99620001	99670000	0.407272	KLRD1
5	57200001	57250000	0.407265	ZC3H10|PA2G4|ERBB3
28	17880001	17930000	0.407226	ARID5B
20	36600001	36650000	0.407049	GDNF
26	17400001	17450000	0.40704	CCNJ|CC2D2B
20	20680001	20730000	0.406969	RAB3C
19	42960001	43010000	0.406771	G6PC|AARSD1
2	43860001	43910000	0.406722	FMNL2
15	37480001	37530000	0.406682	CALCB|INSC
11	25100001	25150000	0.406662	HAAO
5	47220001	47270000	0.406476	GRIP1
4	42960001	43010000	0.406378	MAGI2
19	47420001	47470000	0.406324	TANC2
21	24520001	24570000	0.406158	SH3GL3
11	54900001	54950000	0.406143	CTNNA2
3	88440001	88490000	0.406058	DAB1
18	65380001	65430000	0.406013	LOC104976575|ZNF814
18	15640001	15690000	0.406011	ITFG1
14	66480001	66530000	0.406002	MTDH
20	41720001	41770000	0.405959	PDZD2
8	16160001	16210000	0.405873	LINGO2
29	26580001	26630000	0.405843	OR4D5|LOC787418|LOC504623|LOC787455|OR10S1
18	14540001	14590000	0.405801	CHMP1A|CDK10|SPATA2L|VPS9D1|DPEP1|SPATA33
3	57080001	57130000	0.405796	HS2ST1
5	69880001	69930000	0.405794	RFX4
1	60620001	60670000	0.405771	LSAMP
2	121080001	121130000	0.405637	ZBTB8B
17	69360001	69410000	0.405596	RNF215|SF3A1|CCDC157|SEC14L2
5	74340001	74390000	0.405461	LOC531557
5	109440001	109490000	0.405433	GGA1|SH3BP1
8	96560001	96610000	0.405426	ZNF462
18	46680001	46730000	0.405408	ALKBH6|SYNE4|CLIP3|THAP8|WDR62
5	88260001	88310000	0.405331	ABCC9
23	40120001	40170000	0.405312	STMND1
26	34360001	34410000	0.4052	NHLRC2
22	50780001	50830000	0.405111	C22H3orf62|USP4|CCDC36
1	75040001	75090000	0.405096	FGF12
20	37160001	37210000	0.405077	NIPBL
2	88900001	88950000	0.405007	SPATS2L
2	93240001	93290000	0.404987	PARD3B
26	17300001	17350000	0.404942	CC2D2B
26	10340001	10390000	0.404911	LIPK|LIPF
10	26000001	26050000	0.404823	ZNF219|LOC100300237|ARHGEF40|RNASE13
20	31340001	31390000	0.404808	TMEM267|CCL28
16	22620001	22670000	0.404741	LYPLAL1
11	25740001	25790000	0.404701	THADA
24	33260001	33310000	0.404666	TMEM241|CABLES1
8	87040001	87090000	0.404558	SYK
19	40240001	40290000	0.404547	ORMDL3|GSDMB|LRRC3C|GSDMA
11	480001	530000	0.404536	ANAPC1|MERTK
2	56500001	56550000	0.404532	LRP1B
24	24040001	24090000	0.40449	CCDC178
20	56460001	56510000	0.404404	MYO10
21	15020001	15070000	0.404322	SLCO3A1
17	43940001	43990000	0.40428	ZNF605
1	37400001	37450000	0.404203	EPHA3
24	32260001	32310000	0.404146	IMPACT|OSBPL1A
2	93300001	93350000	0.404134	PARD3B
9	36040001	36090000	0.404132	HS3ST5
21	20880001	20930000	0.404128	RHCG
4	72380001	72430000	0.404126	STEAP4
18	65320001	65370000	0.404118	LOC100139325|LOC789960
17	68280001	68330000	0.404101	ZNRF3
5	65680001	65730000	0.404072	LOC101902154|DRAM1
15	65920001	65970000	0.40403	PAMR1|SLC1A2
26	10320001	10370000	0.403934	LIPF
4	8620001	8670000	0.40386	FZD1
17	56000001	56050000	0.403856	CCDC60
11	24760001	24810000	0.403823	COX7A2L
11	80980001	81030000	0.403807	VSNL1
14	66320001	66370000	0.403689	MATN2
24	40840001	40890000	0.403634	PTPRM
28	24620001	24670000	0.40362	MYPN
3	97540001	97590000	0.403486	AGBL4
9	34600001	34650000	0.403333	FRK
25	20500001	20550000	0.403302	HS3ST2
3	108400001	108450000	0.403273	ZC3H12A|LOC104971855
9	102720001	102770000	0.403186	SMOC2
26	15600001	15650000	0.403171	PLCE1
26	15620001	15670000	0.403081	PLCE1
25	20060001	20110000	0.402968	METTL9|LOC101905757
7	44220001	44270000	0.402956	SCAMP4|CSNK1G2
15	7900001	7950000	0.402861	PGR
11	25080001	25130000	0.402769	HAAO|MTA3
5	60900001	60950000	0.402758	CFAP54
5	22540001	22590000	0.402746	PLEKHG7
5	65700001	65750000	0.402585	LOC101902154|DRAM1
17	70180001	70230000	0.402568	DRG1|EIF4ENIF1
1	76100001	76150000	0.40245	LOC614619|OSTN
2	27600001	27650000	0.402422	CERS6
9	91660001	91710000	0.402418	TIAM2
18	65340001	65390000	0.402388	LOC789960|ZNF814
17	55980001	56030000	0.402357	CCDC60
13	23500001	23550000	0.402357	SPAG6
5	71220001	71270000	0.402326	SYN3
2	102220001	102270000	0.402323	SPAG16
23	37340001	37390000	0.402263	CDKAL1
18	48060001	48110000	0.402262	PPP1R14A|SPINT2
23	37440001	37490000	0.402244	CDKAL1|E2F3
28	27480001	27530000	0.402231	SLC29A3|CDH23
28	26120001	26170000	0.402199	COL13A1
3	760001	810000	0.402189	MPC2|ADCY10
20	37180001	37230000	0.402185	NIPBL
1	37420001	37470000	0.402063	EPHA3
10	3240001	3290000	0.401931	KCNN2
18	14260001	14310000	0.401912	SLC22A31|CDH15
21	57300001	57350000	0.40189	RIN3
10	6480001	6530000	0.401856	GCNT4
5	69960001	70010000	0.401855	RFX4
5	88280001	88330000	0.401801	ABCC9
20	41740001	41790000	0.401715	PDZD2
5	60920001	60970000	0.401646	CFAP54
23	39860001	39910000	0.401631	CAP2
5	65640001	65690000	0.401467	GNPTAB
26	34220001	34270000	0.401461	PLEKHS1
4	101700001	101750000	0.401458	CREB3L2
2	96500001	96550000	0.401417	IDH1|PIKFYVE
13	53280001	53330000	0.401333	LOC101902869
2	116080001	116130000	0.401321	SPHKAP
11	96320001	96370000	0.401306	MAPKAP1
24	33380001	33430000	0.401292	CABLES1
15	38520001	38570000	0.401247	SPON1
3	51000001	51050000	0.40122	RPAP2
24	32200001	32250000	0.401211	HRH4
10	3260001	3310000	0.401203	KCNN2
15	38560001	38610000	0.401177	SPON1
2	46680001	46730000	0.401131	LYPD6
15	78160001	78210000	0.401123	LOC785997|LOC785969
18	14520001	14570000	0.401053	CHMP1A|CDK10|DPEP1|SPATA33
5	69860001	69910000	0.401048	RFX4
19	25620001	25670000	0.401004	WSCD1
16	79120001	79170000	0.400963	ZNF281
7	90800001	90850000	0.400952	ARRDC3
18	65360001	65410000	0.400835	LOC104976575|LOC789960|ZNF814
5	59340001	59390000	0.400827	LOC788438
13	16140001	16190000	0.400802	ITIH2
26	21020001	21070000	0.400612	LOC511498|ERLIN1
9	70980001	71030000	0.400555	RPS12
19	24700001	24750000	0.400547	CYB5D2|ZZEF1|ANKFY1
3	91480001	91530000	0.400412	PARS2|LEXM|TTC22
20	58660001	58710000	0.400403	TRIO
13	12380001	12430000	0.400403	UPF2
12	82940001	82990000	0.400396	FAM155A
3	54780001	54830000	0.400394	LOC785445|LOC507055|LOC100336443|LOC511531
26	21860001	21910000	0.400332	SFXN3|KAZALD1|PDZD7
4	16600001	16650000	0.400251	NXPH1
17	50880001	50930000	0.400216	UBC|SCARB1
11	26160001	26210000	0.400112	LRPPRC
6	95080001	95130000	0.400006	CFAP299
28	17900001	17950000	0.399959	ARID5B
2	97800001	97850000	0.399945	RPE|UNC80|KANSL1L
6	26000001	26050000	0.399854	TSPAN5
1	60600001	60650000	0.3998	LSAMP
20	19500001	19550000	0.399777	PDE4D
25	38560001	38610000	0.399774	LOC618554|LOC101906717
27	13440001	13490000	0.399706	TENM3
3	720001	770000	0.399663	MPC2|DCAF6
14	75420001	75470000	0.399643	LOC787250
19	47440001	47490000	0.399613	TANC2
3	18040001	18090000	0.399583	C3H1orf68
2	46540001	46590000	0.399581	MMADHC
5	56440001	56490000	0.399413	GPR182|LOC100139075
7	81440001	81490000	0.399411	SSBP2
20	36620001	36670000	0.399357	GDNF
24	32780001	32830000	0.399268	LAMA3
16	63900001	63950000	0.399168	DHX9|SHCBP1L
4	27600001	27650000	0.399022	HDAC9
5	70600001	70650000	0.398993	BTBD11
11	66520001	66570000	0.398975	WDR92
1	110020001	110070000	0.398906	VEPH1
1	99180001	99230000	0.398903	LOC100139843
20	6720001	6770000	0.398872	NSA2|FAM169A|GFM2
6	76960001	77010000	0.398851	ADGRL3
5	102180001	102230000	0.398777	LOC112446748|WC1-12
5	69700001	69750000	0.39872	TCP11L2|POLR3B
25	38580001	38630000	0.398679	LOC101906717|RNF216
5	69980001	70030000	0.398596	RFX4
2	98080001	98130000	0.398484	MYL1
24	40580001	40630000	0.398463	PTPRM
24	40720001	40770000	0.398438	PTPRM
19	22320001	22370000	0.398434	RPH3AL
7	49680001	49730000	0.398426	GFRA3|CDC25C
5	50660001	50710000	0.39841	PPM1H
24	40860001	40910000	0.398377	PTPRM
15	38540001	38590000	0.39828	SPON1
20	6700001	6750000	0.398262	NSA2|FAM169A
26	7080001	7130000	0.398156	PRKG1
17	69340001	69390000	0.398112	RNF215|SF3A1|CCDC157
11	63360001	63410000	0.398108	SLC1A4
2	100160001	100210000	0.398061	ERBB4
4	111900001	111950000	0.398041	CUL1
18	14760001	14810000	0.39798	DBNDD1|LOC532875|GAS8|LOC100296324
12	18740001	18790000	0.397906	FNDC3A
2	56480001	56530000	0.397815	LRP1B
28	2220001	2270000	0.397807	GALNT2
24	7640001	7690000	0.397727	DOK6
11	28140001	28190000	0.397637	PRKCE
5	59440001	59490000	0.397592	LOC788512|LOC100139733
14	42820001	42870000	0.397567	STMN2
24	40760001	40810000	0.397528	PTPRM
18	5500001	5550000	0.397474	WWOX
11	70620001	70670000	0.397409	CLIP4|ALK
2	90860001	90910000	0.397372	BMPR2
3	88000001	88050000	0.397122	DAB1
9	101940001	101990000	0.397121	GPR31|LOC112448111|TTLL2|LOC101904883
1	76080001	76130000	0.397031	LOC614619|OSTN
20	2360001	2410000	0.397009	KCNIP1
15	37300001	37350000	0.396942	INSC
11	48420001	48470000	0.396895	KDM3A
25	5420001	5470000	0.396795	RBFOX1
15	41900001	41950000	0.396782	CTR9
16	21720001	21770000	0.39672	RRP15
15	65860001	65910000	0.396708	SLC1A2
28	40800001	40850000	0.396524	GRID1
8	48320001	48370000	0.396487	C8H9orf57|GDA
18	14560001	14610000	0.396381	CDK10|SPATA2L|VPS9D1|SPATA33|ZNF276|FANCA
1	108880001	108930000	0.396323	GFM1|MLF1
11	55820001	55870000	0.396313	CTNNA2
11	67100001	67150000	0.396263	ARHGAP25
15	7920001	7970000	0.396218	PGR
26	20920001	20970000	0.396073	DNMBP|CPN1
18	15720001	15770000	0.396004	ITFG1
18	14240001	14290000	0.395967	SLC22A31|ACSF3|CDH15
3	97720001	97770000	0.395939	AGBL4
10	88000001	88050000	0.395923	VASH1|ANGEL1
10	60000001	60050000	0.395879	HDC|SLC27A2
10	52620001	52670000	0.395874	MYZAP
10	52540001	52590000	0.39584	POLR2M
5	114860001	114910000	0.395791	PARVG|PARVB
3	70580001	70630000	0.395735	FPGT|LRRIQ3
27	640001	690000	0.395703	DLGAP2
8	16220001	16270000	0.395693	LINGO2
2	60340001	60390000	0.395692	THSD7B
10	47560001	47610000	0.395611	TLN2
26	34300001	34350000	0.395584	DCLRE1A|NHLRC2
17	57240001	57290000	0.395552	KSR2
21	21980001	22030000	0.395439	CRTC3
5	102200001	102250000	0.395394	WC1-12
20	37140001	37190000	0.395364	CPLANE1|NIPBL
3	97040001	97090000	0.395347	AGBL4
7	15440001	15490000	0.395311	SMARCA4
11	55020001	55070000	0.395261	CTNNA2
5	83240001	83290000	0.395197	ITPR2
26	31240001	31290000	0.394995	RBM20
25	38200001	38250000	0.394954	LOC100140431
18	1000001	1050000	0.394824	UQCRFS1
21	10520001	10570000	0.394823	NR2F2
10	88020001	88070000	0.394791	VASH1|ANGEL1
5	59560001	59610000	0.394761	LOC788552
15	37980001	38030000	0.394683	PDE3B
10	50760001	50810000	0.39457	FAM81A
1	52700001	52750000	0.394472	CD47
18	14600001	14650000	0.394415	ZNF276|FANCA
24	33340001	33390000	0.394313	CABLES1
5	69720001	69770000	0.394288	POLR3B
15	40200001	40250000	0.394218	PARVA
6	19020001	19070000	0.394214	TBCK
19	57960001	58010000	0.39421	SDK2
19	24440001	24490000	0.394205	ITGAE|NCBP3
2	48160001	48210000	0.394179	ORC4
17	14260001	14310000	0.394091	FREM3
10	47580001	47630000	0.394091	TLN2
20	36640001	36690000	0.394054	WDR70
1	129020001	129070000	0.394046	CLSTN2
24	33200001	33250000	0.394015	TMEM241
13	23480001	23530000	0.393984	SPAG6
16	41040001	41090000	0.393877	AADACL4
27	19600001	19650000	0.393839	MTUS1|PDGFRL
3	99480001	99530000	0.393778	MOB3C|MKNK1|ATPAF1
5	47400001	47450000	0.393763	GRIP1
23	6240001	6290000	0.393755	MLIP
2	96700001	96750000	0.393567	PTH2R
23	37380001	37430000	0.393483	CDKAL1
19	57940001	57990000	0.393464	SDK2
9	94180001	94230000	0.393417	ZDHHC14
1	2520001	2570000	0.393402	OLIG2
19	35580001	35630000	0.393368	NME2|NME1|MBTD1
15	40180001	40230000	0.393317	PARVA
11	15800001	15850000	0.393315	LTBP1
18	22580001	22630000	0.393291	IRX3
3	70680001	70730000	0.393228	LRRIQ3
5	60880001	60930000	0.3932	CFAP54
27	19440001	19490000	0.392994	MTUS1
1	98060001	98110000	0.392951	MECOM
6	22220001	22270000	0.392675	NFKB1
17	71500001	71550000	0.392598	GUCD1|SNRPD3|UPB1
11	54880001	54930000	0.392594	CTNNA2
9	49520001	49570000	0.392304	SIM1
7	3640001	3690000	0.392151	ATP13A1
24	33220001	33270000	0.392143	TMEM241
28	2200001	2250000	0.39213	GALNT2
5	44980001	45030000	0.39212	MDM2
26	12840001	12890000	0.392103	PCGF5
4	101540001	101590000	0.392098	DGKI
11	25800001	25850000	0.392066	THADA
9	76040001	76090000	0.392055	ARFGEF3
17	69440001	69490000	0.391997	SEC14L4|SEC14L3|LOC112441539
17	69420001	69470000	0.391947	SEC14L4|SEC14L2|MTFP1|SEC14L3
11	63620001	63670000	0.391925	ACTR2
5	66140001	66190000	0.391921	IGF1
2	98120001	98170000	0.391829	MYL1
15	37320001	37370000	0.391775	INSC
2	129320001	129370000	0.39176	E2F2|ASAP3
25	38540001	38590000	0.391752	RBAK|LOC618554|LOC101906717
14	10440001	10490000	0.391733	ASAP1
3	78420001	78470000	0.391727	WDR78
11	3480001	3530000	0.391587	VWA3B
5	57160001	57210000	0.391552	MYL6B|ZC3H10|MYL6|ESYT1|PA2G4|SMARCC2
3	97340001	97390000	0.391522	AGBL4
5	70560001	70610000	0.391419	BTBD11
28	3180001	3230000	0.391379	LOC614741
18	36220001	36270000	0.391309	TANGO6
3	75120001	75170000	0.391271	LRRC7
22	10800001	10850000	0.391263	GOLGA4
2	96680001	96730000	0.391251	PTH2R
15	37940001	37990000	0.391218	PDE3B
4	110500001	110550000	0.391185	CNTNAP2
13	61480001	61530000	0.391174	XKR7|CCM2L
9	69780001	69830000	0.391157	ENPP1
10	25880001	25930000	0.391093	HNRNPC
28	2080001	2130000	0.391063	GALNT2
20	37240001	37290000	0.391063	NIPBL
6	31540001	31590000	0.391007	GRID2
10	43340001	43390000	0.39099	MAP4K5
11	420001	470000	0.390968	MERTK
8	59100001	59150000	0.39093	LOC785500
4	40600001	40650000	0.390911	GNAT3
12	21700001	21750000	0.390895	LOC516736
17	50860001	50910000	0.390876	UBC|DHX37
5	70720001	70770000	0.390808	BTBD11
18	15080001	15130000	0.390692	MYLK3
1	98240001	98290000	0.390684	MECOM
21	24240001	24290000	0.390666	ADAMTSL3
20	37320001	37370000	0.39064	NIPBL
23	37160001	37210000	0.390606	CDKAL1
2	56680001	56730000	0.390595	LRP1B
3	84120001	84170000	0.390593	LOC101906939
5	88320001	88370000	0.39059	ABCC9
24	40400001	40450000	0.390569	PTPRM
18	29420001	29470000	0.390465	CDH8
1	60740001	60790000	0.390461	LSAMP
21	22000001	22050000	0.390459	CRTC3
3	87980001	88030000	0.3904	DAB1
4	10100001	10150000	0.390396	CDK6
22	10980001	11030000	0.390386	ITGA9
20	19560001	19610000	0.39035	PDE4D
5	56740001	56790000	0.39033	ATP5F1B|NACA|PTGES3
4	63600001	63650000	0.390196	BBS9
5	109180001	109230000	0.390177	MICAL3
1	83960001	84010000	0.390011	MCCC1
10	53240001	53290000	0.390005	TCF12
17	14220001	14270000	0.389943	FREM3
25	3020001	3070000	0.389911	TRAP1|CREBBP
18	65520001	65570000	0.389897	ZNF329|ZNF274
26	34160001	34210000	0.389865	CASP7
4	51720001	51770000	0.389759	MET
10	76340001	76390000	0.389659	SYNE2
4	51620001	51670000	0.389562	MET
18	24180001	24230000	0.389538	OGFOD1|NUDT21|AMFR
9	34620001	34670000	0.389468	FRK
26	12480001	12530000	0.389457	RPP30
5	114820001	114870000	0.38941	PARVB
5	70800001	70850000	0.389341	BTBD11
13	23640001	23690000	0.389334	PIP4K2A
4	31820001	31870000	0.3893	KLHL7|NUPL2
5	47280001	47330000	0.38925	GRIP1
3	70520001	70570000	0.389235	TNNI3K
26	21000001	21050000	0.389221	LOC511498|CPN1
24	34700001	34750000	0.389156	GREB1L
29	49700001	49750000	0.389138	CTSD|IFITM10
19	40220001	40270000	0.389127	ORMDL3|ZPBP2|GSDMB|LRRC3C
22	10820001	10870000	0.389013	GOLGA4
3	67780001	67830000	0.389002	ST6GALNAC5
5	60540001	60590000	0.388961	ELK3|CDK17
25	16760001	16810000	0.38895	SYT17
15	38500001	38550000	0.388873	SPON1
22	10720001	10770000	0.388848	DCLK3
28	21940001	21990000	0.38875	LOC785503
3	88340001	88390000	0.38872	DAB1
19	25020001	25070000	0.388582	GGT6|SPNS2|TEKT1|MYBBP1A
1	1400001	1450000	0.388467	SLC5A3|MRPS6
3	88240001	88290000	0.388426	DAB1
2	31680001	31730000	0.388383	GRB14
2	31700001	31750000	0.388328	GRB14
23	40100001	40150000	0.388275	STMND1
11	3460001	3510000	0.388263	VWA3B
5	74380001	74430000	0.38813	LOC518495
4	10160001	10210000	0.388093	CDK6
19	47540001	47590000	0.388053	TANC2
18	65300001	65350000	0.387933	LOC100139325|LOC789960
6	25900001	25950000	0.38793	TSPAN5
5	59700001	59750000	0.387877	LOC512340|LOC511753
5	111120001	111170000	0.387877	ENTHD1
11	63340001	63390000	0.387863	SLC1A4
21	24500001	24550000	0.38782	SH3GL3
1	98600001	98650000	0.387771	LOC107131228
23	43380001	43430000	0.387728	PHACTR1
29	26660001	26710000	0.387664	LOC532517|LOC781760
11	28160001	28210000	0.387642	PRKCE
2	110420001	110470000	0.387515	PAX3
7	89980001	90030000	0.38743	MBLAC2
7	43760001	43810000	0.387334	MUM1|NDUFS7
1	122260001	122310000	0.387265	PLSCR4
5	860001	910000	0.387228	TSPAN8
2	121060001	121110000	0.387188	ZBTB8A
11	81040001	81090000	0.387139	VSNL1
3	70480001	70530000	0.387132	TNNI3K
11	46700001	46750000	0.387053	IL36A|IL36B
26	34280001	34330000	0.386984	DCLRE1A|NHLRC2
27	620001	670000	0.38694	DLGAP2
27	39260001	39310000	0.38692	LRRC3B
8	46920001	46970000	0.38691	TRPM3
4	95840001	95890000	0.386875	PLXNA4
26	34100001	34150000	0.386822	CASP7|NRAP
4	110400001	110450000	0.386797	CNTNAP2
23	32540001	32590000	0.386786	CARMIL1|LOC537017
23	36920001	36970000	0.386721	CDKAL1
18	36360001	36410000	0.386705	UTP4|SNTB2
28	3940001	3990000	0.386685	C28H1orf131|TRIM67
6	95060001	95110000	0.386617	CFAP299
1	52340001	52390000	0.386603	BBX
21	30740001	30790000	0.386544	CRABP1
8	48900001	48950000	0.38653	TMC1
5	17900001	17950000	0.386408	CEP290|TMTC3
20	56240001	56290000	0.386375	MYO10
5	60940001	60990000	0.386353	CFAP54
9	91640001	91690000	0.386341	TIAM2
20	1000001	1050000	0.386315	SLIT3
5	88340001	88390000	0.386272	ABCC9
15	65940001	65990000	0.386254	PAMR1
7	53780001	53830000	0.386186	ARHGAP26
27	19460001	19510000	0.38601	MTUS1
22	10940001	10990000	0.385984	ITGA9
17	70000001	70050000	0.385896	RNF185|LIMK2
18	24160001	24210000	0.385846	OGFOD1|NUDT21|AMFR
18	14580001	14630000	0.38575	VPS9D1|ZNF276|FANCA
11	46760001	46810000	0.38565	IL1F10
17	15600001	15650000	0.385578	INPP4B
3	111600001	111650000	0.385546	CSMD2
2	98100001	98150000	0.385524	MYL1
1	64920001	64970000	0.3855	GPR156
15	37460001	37510000	0.385492	CALCB|INSC
11	14540001	14590000	0.385453	LOC101906221|MEMO1
19	13280001	13330000	0.385392	LHX1|AATF
26	7760001	7810000	0.385281	PRKG1
23	6260001	6310000	0.385193	MLIP
1	4160001	4210000	0.385189	TIAM1
10	60020001	60070000	0.385164	SLC27A2
11	56100001	56150000	0.385113	CTNNA2
2	56640001	56690000	0.38511	LRP1B
10	29740001	29790000	0.385094	FMN1
4	8120001	8170000	0.38503	CDK14
23	32500001	32550000	0.385014	CARMIL1|LOC537017
11	46740001	46790000	0.384991	IL36RN|IL1F10
3	55060001	55110000	0.384965	PKN2
17	71720001	71770000	0.384962	BCR
20	36580001	36630000	0.384842	GDNF
10	25900001	25950000	0.384775	HNRNPC
5	19260001	19310000	0.384728	POC1B
11	73920001	73970000	0.38465	LOC104973427|DTNB
17	55960001	56010000	0.384646	CCDC60
3	99500001	99550000	0.384629	MOB3C|MKNK1
11	600001	650000	0.384542	LOC112448731|ANAPC1
5	42600001	42650000	0.384538	PTPRR
11	47820001	47870000	0.384534	THNSL2
5	60660001	60710000	0.384527	CDK17
13	12280001	12330000	0.38448	DHTKD1|UPF2
13	74440001	74490000	0.384457	WFDC9|WFDC10A|WFDC8|WFDC11|WFDC13|LOC112449384
19	25240001	25290000	0.384434	KIAA0753
24	40900001	40950000	0.384387	PTPRM
24	38980001	39030000	0.384339	EPB41L3
20	37220001	37270000	0.38427	NIPBL
4	84980001	85030000	0.38424	KCND2
13	36520001	36570000	0.384192	MPP7
10	3220001	3270000	0.384102	KCNN2
5	115080001	115130000	0.384083	RTL6
10	76560001	76610000	0.384067	MTHFD1
19	47400001	47450000	0.384039	TANC2
2	39040001	39090000	0.384037	GALNT5
2	56620001	56670000	0.384005	LRP1B
14	81660001	81710000	0.383969	COL14A1
5	109420001	109470000	0.383937	LGALS2|CDC42EP1|GGA1
20	37200001	37250000	0.383881	NIPBL
14	1640001	1690000	0.383783	LOC104973965|LY6D|LYPD2|SLURP1|LOC100848939|LYNX1
24	40940001	40990000	0.383751	PTPRM
3	50960001	51010000	0.383735	RPAP2
24	39880001	39930000	0.383729	ARHGAP28
26	12820001	12870000	0.383609	PCGF5
5	70580001	70630000	0.38359	BTBD11
24	40920001	40970000	0.383582	PTPRM
29	26560001	26610000	0.38357	OR8D4|OR4D5|LOC787418|LOC504623|LOC787455
3	97500001	97550000	0.383551	AGBL4|BEND5
2	96520001	96570000	0.38342	IDH1|PIKFYVE
21	14900001	14950000	0.383312	SLCO3A1
5	65780001	65830000	0.383284	WASHC3
26	17200001	17250000	0.383269	ENTPD1
19	37040001	37090000	0.383201	NXPH3
1	138920001	138970000	0.383147	ATP2C1
4	16180001	16230000	0.383122	ICA1
17	56020001	56070000	0.383039	CCDC60
16	41060001	41110000	0.382983	AADACL4
15	38060001	38110000	0.382938	PDE3B
5	25820001	25870000	0.382905	CBX5|SMUG1
24	31660001	31710000	0.382813	ZNF521
10	77620001	77670000	0.382776	FUT8
6	77020001	77070000	0.382774	ADGRL3
14	10460001	10510000	0.382732	ASAP1
3	8780001	8830000	0.382692	LOC613822|LY9
2	117840001	117890000	0.382679	TRIP12
8	48360001	48410000	0.382558	GDA
5	114800001	114850000	0.38251	PARVB
7	108200001	108250000	0.38247	FER
3	111860001	111910000	0.382462	CSMD2
3	25840001	25890000	0.382361	MAN1A2
29	26900001	26950000	0.382254	VWA5A
9	34540001	34590000	0.382231	COL10A1|NT5DC1
18	15860001	15910000	0.382226	PHKB|ITFG1
3	80960001	81010000	0.382206	CACHD1
11	46960001	47010000	0.382205	PAX8
11	67180001	67230000	0.382173	BMP10|ARHGAP25
5	42620001	42670000	0.382172	PTPRR
2	89400001	89450000	0.382107	AOX2
6	19000001	19050000	0.382058	TBCK
1	108760001	108810000	0.381889	RARRES1
24	12420001	12470000	0.381852	SERPINB8|LOC281376
19	48080001	48130000	0.381765	PSMC5|SMARCD2|GH1|TCAM1
24	24060001	24110000	0.381713	CCDC178
3	28820001	28870000	0.381706	TRIM33
7	44180001	44230000	0.381691	KLF16|ABHD17A|SCAMP4
18	52180001	52230000	0.38168	ZNF233|ZNF235|ZNF227
9	102700001	102750000	0.38163	SMOC2
9	102600001	102650000	0.381623	SMOC2
24	33320001	33370000	0.381532	CABLES1
9	94140001	94190000	0.381489	ZDHHC14
9	102620001	102670000	0.381406	SMOC2
10	6460001	6510000	0.381404	GCNT4
6	16000001	16050000	0.381397	COL25A1
5	99600001	99650000	0.381318	KLRD1|KLRK1
5	118260001	118310000	0.381253	FAM19A5
1	138940001	138990000	0.381242	ATP2C1
20	9280001	9330000	0.381213	LOC107131556|PTCD2|MRPS27
7	49540001	49590000	0.381022	LOC101902951|NME5
1	153820001	153870000	0.380926	LOC101907852
3	81260001	81310000	0.380838	UBE2U
20	4800001	4850000	0.380811	CREBRF|BNIP1
19	45220001	45270000	0.380704	LYZL6|RPRML|RDM1
4	31800001	31850000	0.380692	KLHL7|NUPL2
20	25960001	26010000	0.380625	MOCS2|ITGA2
21	20480001	20530000	0.380577	MFGE8
19	45180001	45230000	0.380574	LOC614269|LYZL6|RDM1
7	51640001	51690000	0.380551	ANKHD1
5	59660001	59710000	0.380544	LOC788615
1	108360001	108410000	0.380534	SCHIP1
2	93400001	93450000	0.380516	PARD3B
25	35360001	35410000	0.380482	IFT22|COL26A1
4	84900001	84950000	0.380463	KCND2
24	48800001	48850000	0.380451	DYM
12	52240001	52290000	0.380445	MYCBP2
3	97320001	97370000	0.380345	AGBL4
5	28600001	28650000	0.380323	TFCP2
10	101620001	101670000	0.380302	TDP1|EFCAB11
23	8240001	8290000	0.380292	GRM4
5	35600001	35650000	0.38021	NELL2
12	21720001	21770000	0.380157	LOC516736
16	67460001	67510000	0.380153	TPR|ODR4
14	1240001	1290000	0.380149	RHPN1
2	31580001	31630000	0.380062	COBLL1
16	43320001	43370000	0.380052	KIF1B
6	19100001	19150000	0.379883	LOC101904481
12	52260001	52310000	0.379848	MYCBP2
19	18940001	18990000	0.379847	WSB1
1	140100001	140150000	0.379755	DSCAM
10	66480001	66530000	0.379682	BMP4
26	17220001	17270000	0.379615	ENTPD1
3	54760001	54810000	0.37957	LOC785445|LOC507055|LOC511531
29	7180001	7230000	0.379564	GRM5
15	37500001	37550000	0.379556	CALCB
20	2420001	2470000	0.379496	KCNIP1
3	55080001	55130000	0.379423	PKN2
29	7260001	7310000	0.379405	LOC112444839
11	55540001	55590000	0.379334	CTNNA2
14	66360001	66410000	0.379317	LAPTM4B
6	25980001	26030000	0.379315	TSPAN5
26	12520001	12570000	0.37911	RPP30|ANKRD1
21	20460001	20510000	0.379089	HAPLN3|MFGE8
22	11860001	11910000	0.378969	ACVR2B|EXOG
26	7720001	7770000	0.378857	PRKG1
18	14860001	14910000	0.378832	SHCBP1
10	88040001	88090000	0.378814	ANGEL1|LRRC74A
11	60520001	60570000	0.378789	COMMD1
25	38680001	38730000	0.378763	RNF216
18	65460001	65510000	0.378756	C18H19orf18|ZNF606|ZNF135
2	88920001	88970000	0.378697	SPATS2L
24	31680001	31730000	0.378665	ZNF521
13	12400001	12450000	0.378606	PROSER2
19	25260001	25310000	0.378602	KIAA0753
4	111720001	111770000	0.378598	CNTNAP2
26	12540001	12590000	0.378463	ANKRD1
29	26600001	26650000	0.378406	LOC504623|LOC787455|OR10S1|LOC522385|LOC510293
3	55160001	55210000	0.378392	PKN2
18	36500001	36550000	0.378386	NIP7|TERF2|CYB5B
5	66160001	66210000	0.378384	IGF1
20	37300001	37350000	0.378384	NIPBL
18	36460001	36510000	0.378319	PDF|COG8|VPS4A|NIP7|TMED6|TERF2
19	42920001	42970000	0.378264	LOC100138645|G6PC
15	6500001	6550000	0.378231	YAP1
2	116040001	116090000	0.377981	SPHKAP
25	38660001	38710000	0.377964	RNF216
3	111620001	111670000	0.377959	CSMD2
3	111880001	111930000	0.377935	HMGB4|CSMD2
15	38000001	38050000	0.377871	PDE3B
11	28360001	28410000	0.377851	PRKCE
25	2480001	2530000	0.377836	MMP25|IL32|LOC618541|LOC100139916|LOC100141258
11	72720001	72770000	0.377815	DPYSL5
9	102740001	102790000	0.377814	SMOC2
16	35500001	35550000	0.377782	RGS7
16	3520001	3570000	0.377777	SLC41A1
20	4760001	4810000	0.377746	ATP6V0E1|CREBRF
2	102100001	102150000	0.377679	SPAG16
1	73040001	73090000	0.377631	ATP13A3
2	90620001	90670000	0.377563	KIAA2012
21	14940001	14990000	0.377561	SLCO3A1
5	69740001	69790000	0.377535	POLR3B
4	96260001	96310000	0.377456	PLXNA4
5	110140001	110190000	0.377333	KDELR3|DDX17
5	28620001	28670000	0.377316	TFCP2
15	41860001	41910000	0.3773	EIF4G2|CTR9
11	66980001	67030000	0.377272	PROKR1
1	69180001	69230000	0.37715	ITGB5
13	12360001	12410000	0.377127	UPF2
5	108820001	108870000	0.377125	TMEM121B|IL17RA|HDHD5|ADA2
20	4500001	4550000	0.377105	DUSP1
7	17260001	17310000	0.377075	LOC107132616|LOC101904981
2	107000001	107050000	0.37705	IHH|NHEJ1
5	110960001	111010000	0.377044	LOC112446630
5	60640001	60690000	0.376902	CDK17
14	66420001	66470000	0.376874	LAPTM4B
25	23280001	23330000	0.376854	HS3ST4
26	15480001	15530000	0.376735	PLCE1
15	37960001	38010000	0.376679	PDE3B
10	76680001	76730000	0.376657	HSPA2|PPP1R36
24	40820001	40870000	0.376629	PTPRM
1	138900001	138950000	0.376602	ATP2C1
28	2240001	2290000	0.376539	GALNT2
5	109460001	109510000	0.376454	PDXP|GGA1|SH3BP1
19	47980001	48030000	0.376423	STRADA|CCDC47
20	53300001	53350000	0.376405	CDH18
11	63560001	63610000	0.376386	ACTR2
10	87980001	88030000	0.376381	VASH1
4	13320001	13370000	0.376307	DYNC1I1
18	36240001	36290000	0.376298	TANGO6
20	56300001	56350000	0.376188	MYO10
3	88360001	88410000	0.376128	DAB1
18	14840001	14890000	0.376032	SHCBP1
2	88880001	88930000	0.375988	SPATS2L
18	24560001	24610000	0.37586	CES5A
26	10420001	10470000	0.375857	LIPK|LIPN
29	24440001	24490000	0.37584	PRMT3
26	10160001	10210000	0.375832	LIPJ|RNLS
5	57720001	57770000	0.375789	LOC615284|LOC618816
20	40200001	40250000	0.375748	ADAMTS12
25	5400001	5450000	0.375688	RBFOX1
3	57060001	57110000	0.375628	HS2ST1
20	37280001	37330000	0.375622	NIPBL
9	101280001	101330000	0.375611	PRR18|SFT2D1
2	129420001	129470000	0.375604	TCEA3
2	110440001	110490000	0.375553	PAX3
26	7480001	7530000	0.375493	CSTF2T|PRKG1
12	21740001	21790000	0.375487	SLC25A15|LOC516736
25	9920001	9970000	0.375483	TNP2|PRM3|PRM2|PRM1
18	5460001	5510000	0.375424	WWOX
2	93220001	93270000	0.375392	PARD3B
5	109480001	109530000	0.375357	PDXP|LGALS1|NOL12|SH3BP1
19	43740001	43790000	0.375341	CD300LG|MPP2
8	83840001	83890000	0.375274	IARS
25	27400001	27450000	0.375274	ITGAX
18	36480001	36530000	0.375271	COG8|NIP7|TMED6|TERF2
18	15960001	16010000	0.375171	PHKB
19	39620001	39670000	0.375158	PLXDC1|ARL5C
10	76420001	76470000	0.37504	ESR2
10	25640001	25690000	0.375024	SALL2|METTL3|TOX4
13	34720001	34770000	0.374993	SVIL
26	15640001	15690000	0.374911	PLCE1
11	28180001	28230000	0.374888	PRKCE
13	12260001	12310000	0.374882	DHTKD1|UPF2
3	33740001	33790000	0.374872	GSTM1|LOC107132300
20	37260001	37310000	0.374868	NIPBL
11	48380001	48430000	0.374846	KDM3A
19	25360001	25410000	0.374805	PITPNM3
4	7320001	7370000	0.374799	ABCA13
16	35420001	35470000	0.374753	RGS7
10	20800001	20850000	0.374716	RIPK3|NFATC4|ADCY4
9	70960001	71010000	0.374703	RPS12|SLC18B1
26	17480001	17530000	0.374687	ZNF518A|BLNK
27	140001	190000	0.374542	LOC787624
6	21900001	21950000	0.374537	NHEDC1
17	57280001	57330000	0.374523	KSR2
10	1080001	1130000	0.374496	REEP5
2	93360001	93410000	0.374414	PARD3B
16	53600001	53650000	0.374412	LOC112441849
3	110000001	110050000	0.374402	CLSPN
17	71140001	71190000	0.374365	LOC100297192
13	12240001	12290000	0.37436	DHTKD1
26	17180001	17230000	0.374305	ENTPD1
6	77000001	77050000	0.374282	ADGRL3
5	70780001	70830000	0.374206	BTBD11
12	18720001	18770000	0.374197	FNDC3A
15	38620001	38670000	0.374188	SPON1
5	109300001	109350000	0.374159	MICAL3
3	920001	970000	0.374104	MPZL1
1	99120001	99170000	0.374091	LOC100139843
1	42500001	42550000	0.37409	LOC100139155|LOC783917
20	53320001	53370000	0.374038	CDH18
8	11460001	11510000	0.373997	NDUFB6
24	48440001	48490000	0.373995	CTIF
24	41200001	41250000	0.373995	MTCL1
3	120820001	120870000	0.373975	NEU4|RTP5|GAL3ST2|PDCD1
13	75800001	75850000	0.373953	ZMYND8
24	48420001	48470000	0.373933	CTIF
19	47520001	47570000	0.373883	TANC2
20	53860001	53910000	0.373778	CDH18
18	15060001	15110000	0.373716	MYLK3
19	39080001	39130000	0.373685	ARHGAP23
15	38600001	38650000	0.373622	SPON1
25	16880001	16930000	0.373615	TMC7|COQ7
2	39000001	39050000	0.37359	ERMN|GALNT5
10	3280001	3330000	0.373571	KCNN2
2	98200001	98250000	0.373505	LANCL1
19	38820001	38870000	0.373434	NPEPPS
11	73840001	73890000	0.373395	DTNB
5	22700001	22750000	0.373328	EEA1
3	33720001	33770000	0.373311	LOC100295687|GSTM1|GSTM2|LOC107132300
3	54900001	54950000	0.373301	KYAT3|LOC511531
11	96340001	96390000	0.373261	MAPKAP1
15	38080001	38130000	0.373223	PDE3B
19	24620001	24670000	0.37317	ZZEF1
11	48400001	48450000	0.373048	KDM3A
14	76020001	76070000	0.373047	CNGB3
20	56280001	56330000	0.373012	MYO10
1	108300001	108350000	0.372955	SCHIP1
5	67580001	67630000	0.372928	C5H12orf73|LOC505479|HSP90B1
16	42940001	42990000	0.37274	CASZ1|PEX14
10	101640001	101690000	0.372713	TDP1
17	28820001	28870000	0.372657	SCLT1
3	55100001	55150000	0.372548	PKN2
8	83820001	83870000	0.372547	IARS
11	81020001	81070000	0.372488	VSNL1
2	46520001	46570000	0.372483	MMADHC
27	660001	710000	0.372479	DLGAP2
4	16680001	16730000	0.372466	NXPH1
4	23520001	23570000	0.372413	AGMO
20	39420001	39470000	0.372382	RAI14
5	110420001	110470000	0.372325	CBX6|NPTXR
26	32720001	32770000	0.372301	GPAM
11	80840001	80890000	0.372218	GEN1|SMC6
8	48880001	48930000	0.372216	TMC1
26	5420001	5470000	0.372137	PCDH15
2	121160001	121210000	0.372078	TSSK3|FAM229A|BSDC1
13	12340001	12390000	0.372068	UPF2
22	10660001	10710000	0.371978	TRANK1|DCLK3
4	92480001	92530000	0.371969	RBM28
7	81460001	81510000	0.371919	SSBP2
10	25940001	25990000	0.371881	OR5AU1|ZNF219|TMEM253
5	65560001	65610000	0.37184	GNPTAB
[truncated: 1,446 more rows]

## Sheet: Table S6
Table S7. Summary of genes from π-ratio in China and Bangladesh-Myanmar gayal.
CHROM	BIN_START	BIN_END	π-ratio	GENE
16	75340001	75390000	5.11389	PLXNA2
2	56640001	56690000	4.98899	LRP1B
2	56620001	56670000	4.28921	LRP1B
16	75320001	75370000	4.27599	PLXNA2
5	58120001	58170000	4.08001	LOC782220
7	80900001	80950000	4.03179	MSH3
17	69380001	69430000	4.00673	RNF215|SEC14L2|MTFP1
17	72200001	72250000	3.86162	TMEM191C|SERPIND1|PI4KA
5	58140001	58190000	3.83963	OR6C2
5	56760001	56810000	3.76052	ATP5F1B|PTGES3|BAZ2A
6	57240001	57290000	3.73068	TBC1D1
7	80820001	80870000	3.70282	MSH3
2	56440001	56490000	3.69649	LRP1B
17	69400001	69450000	3.67102	SEC14L2|MTFP1|SEC14L3
5	57320001	57370000	3.65244	PMEL|RAB5B|CDK2|DGKA
5	58160001	58210000	3.64675	OR6C68|OR6C2
5	57340001	57390000	3.62071	PMEL|CDK2|DGKA|PYM1
17	69360001	69410000	3.61886	RNF215|SF3A1|CCDC157|SEC14L2
5	56740001	56790000	3.61346	ATP5F1B|NACA|PTGES3
24	34560001	34610000	3.60769	SNRPD1|ABHD3
24	33240001	33290000	3.60166	TMEM241
6	59620001	59670000	3.58579	NSUN7|RBM47
2	56460001	56510000	3.5778	LRP1B
17	72280001	72330000	3.56259	SNAP29|CRKL|AIFM3|LZTR1
6	57220001	57270000	3.52742	TBC1D1
24	34540001	34590000	3.50897	ABHD3
17	72480001	72530000	3.47958	KLHL22|SCARF2
7	80880001	80930000	3.46953	MSH3
17	69340001	69390000	3.44069	RNF215|SF3A1|CCDC157
24	34580001	34630000	3.43626	SNRPD1|ABHD3
6	59600001	59650000	3.38235	RBM47
5	58180001	58230000	3.36066	OR6C68|OR6C2
6	59560001	59610000	3.35018	RBM47
5	57300001	57350000	3.32682	SUOX|PMEL|IKZF4|RAB5B|CDK2
24	33260001	33310000	3.32196	TMEM241|CABLES1
24	34700001	34750000	3.32159	GREB1L
5	57180001	57230000	3.32153	ZC3H10|ESYT1|PA2G4|ERBB3
19	1280001	1330000	3.30804	CA10
17	72500001	72550000	3.29229	KLHL22|SCARF2|ZNF74
24	33220001	33270000	3.28115	TMEM241
5	57260001	57310000	3.26459	RPS26|IKZF4
6	59580001	59630000	3.22633	RBM47
5	58100001	58150000	3.20827	LOC782338|LOC782296|LOC782220
7	80860001	80910000	3.20159	MSH3
2	56480001	56530000	3.18548	LRP1B
6	59640001	59690000	3.18348	NSUN7|RBM47
2	56660001	56710000	3.16575	LRP1B
7	80680001	80730000	3.14958	ANKRD34B
19	1120001	1170000	3.14893	CA10
5	57240001	57290000	3.13819	RPS26|IKZF4
5	56720001	56770000	3.13351	PRIM1|NACA|PTGES3
5	57220001	57270000	3.11641	ERBB3
24	33200001	33250000	3.11395	TMEM241
24	33180001	33230000	3.11191	TMEM241
5	58080001	58130000	3.10907	LOC782338|LOC782296|LOC782220
19	21820001	21870000	3.08718	TIMM22|ABR
26	14200001	14250000	3.08568	EXOC6
7	80840001	80890000	3.06528	MSH3
26	14220001	14270000	3.05515	EXOC6
24	34180001	34230000	3.03712	GATA6
2	56600001	56650000	3.00906	LRP1B
5	49040001	49090000	3.00792	GNS|TBC1D30
5	56780001	56830000	3.00007	ATP5F1B|PTGES3|BAZ2A|RBMS2
9	84720001	84770000	2.99595	LOC100850276
7	80800001	80850000	2.99528	MSH3
5	57360001	57410000	2.98513	DGKA|PYM1
26	14340001	14390000	2.93781	EXOC6
6	58880001	58930000	2.93519	PDS5A
5	57280001	57330000	2.91583	RPS26|SUOX|IKZF4|RAB5B
17	69420001	69470000	2.89498	SEC14L4|SEC14L2|MTFP1|SEC14L3
24	33160001	33210000	2.89158	TMEM241|RIOK3
13	3520001	3570000	2.88498	SNAP25
19	21840001	21890000	2.86708	TIMM22|ABR|NXN
26	14240001	14290000	2.86205	EXOC6
7	80780001	80830000	2.85762	MSH3
7	80700001	80750000	2.85693	MSH3|DHFR
19	1260001	1310000	2.8551	CA10
19	1140001	1190000	2.84804	CA10
6	59540001	59590000	2.83981	RBM47
19	1300001	1350000	2.83056	CA10
13	3540001	3590000	2.82869	SNAP25
5	56820001	56870000	2.82851	BAZ2A|RBMS2
5	22520001	22570000	2.82631	PLEKHG7
26	17080001	17130000	2.82316	ALDH18A1
13	3720001	3770000	2.8151	SLX4IP
26	14320001	14370000	2.80923	EXOC6
7	80720001	80770000	2.80268	MSH3|DHFR
5	56660001	56710000	2.80084	HSD17B6
5	56800001	56850000	2.795	BAZ2A|RBMS2
2	56740001	56790000	2.78149	LRP1B
1	1600001	1650000	2.76847	ATP5PO
17	72300001	72350000	2.75902	THAP7|TUBA3E|CRKL|AIFM3|LZTR1|LRRC74B
19	19100001	19150000	2.73524	KSR1
13	3740001	3790000	2.72972	SLX4IP
11	48240001	48290000	2.72653	RNF103
24	34400001	34450000	2.72252	MIB1
7	80740001	80790000	2.71617	MSH3|DHFR
17	71320001	71370000	2.71086	GSTT2|GSTT1|DDT|CABIN1
19	1360001	1410000	2.70645	CA10
19	1100001	1150000	2.69817	CA10
26	17060001	17110000	2.69689	ALDH18A1
2	94500001	94550000	2.69631	GPR1
2	98460001	98510000	2.66911	CPS1
5	56680001	56730000	2.66747	HSD17B6|PRIM1
6	59660001	59710000	2.65971	NSUN7|RBM47
5	22540001	22590000	2.65287	PLEKHG7
24	34720001	34770000	2.65166	GREB1L
4	94880001	94930000	2.64759	MKLN1
19	19080001	19130000	2.64711	KSR1
19	1400001	1450000	2.63428	CA10
17	71360001	71410000	2.63242	CABIN1
2	98260001	98310000	2.62761	CPS1
5	57200001	57250000	2.62615	ZC3H10|PA2G4|ERBB3
5	56700001	56750000	2.62567	PRIM1|NACA
26	14300001	14350000	2.61282	EXOC6
24	34620001	34670000	2.61132	ESCO1
26	14260001	14310000	2.61041	EXOC6
13	3560001	3610000	2.61023	SNAP25
7	80760001	80810000	2.6071	MSH3
5	56460001	56510000	2.60504	LOC100139075
13	3700001	3750000	2.58982	MKKS|SLX4IP
19	21960001	22010000	2.5885	NXN
13	3760001	3810000	2.58281	SLX4IP
2	56500001	56550000	2.57955	LRP1B
17	71340001	71390000	2.57936	CABIN1
1	60600001	60650000	2.57801	LSAMP
5	56640001	56690000	2.57666	HSD17B6
5	47440001	47490000	2.57454	HELB|GRIP1
13	3500001	3550000	2.57409	SNAP25
26	17100001	17150000	2.55514	ALDH18A1|TCTN3
26	14280001	14330000	2.55482	EXOC6
5	47460001	47510000	2.54901	HELB|GRIP1
26	14360001	14410000	2.54243	CYP26C1|EXOC6
17	69440001	69490000	2.53272	SEC14L4|SEC14L3|LOC112441539
5	58300001	58350000	2.53212	LOC512580
17	72380001	72430000	2.53044	LOC100295712|CCDC74B|MZT2B|SMPD4
20	31300001	31350000	2.52674	TMEM267|C20H5orf34
19	660001	710000	2.5263	CA10
11	48400001	48450000	2.52537	KDM3A
2	56720001	56770000	2.52413	LRP1B
17	70260001	70310000	2.52297	SFI1
2	56780001	56830000	2.52157	LRP1B
2	56680001	56730000	2.5213	LRP1B
5	60060001	60110000	2.52041	NTN4
26	14180001	14230000	2.51792	EXOC6
16	75420001	75470000	2.51468	CD34
19	21860001	21910000	2.51366	TIMM22|ABR|NXN
6	59680001	59730000	2.51058	NSUN7|APBB2
2	56760001	56810000	2.50587	LRP1B
6	59480001	59530000	2.50245	RBM47
11	48260001	48310000	2.49924	RNF103
20	30600001	30650000	2.49059	FGF10
19	1380001	1430000	2.48886	CA10
13	3680001	3730000	2.48881	MKKS|SLX4IP
5	56600001	56650000	2.48838	LOC100138638
19	1240001	1290000	2.485	CA10
20	31260001	31310000	2.48345	PAIP1|C20H5orf34
7	52160001	52210000	2.48086	PCDHB1|LOC616427
11	48420001	48470000	2.4808	KDM3A
5	56520001	56570000	2.47669	RDH16|SDR9C7
2	94520001	94570000	2.46584	GPR1
11	48180001	48230000	2.46429	RMND5A
20	17880001	17930000	2.46114	ZSWIM6
5	59400001	59450000	2.4586	LOC788512
20	31280001	31330000	2.45649	PAIP1|C20H5orf34
2	94540001	94590000	2.45205	GPR1
5	70600001	70650000	2.45064	BTBD11
19	19120001	19170000	2.43544	KSR1
5	22560001	22610000	2.43272	PLEKHG7
2	98280001	98330000	2.43138	CPS1
19	21940001	21990000	2.42776	NXN
19	860001	910000	2.42722	CA10
11	48160001	48210000	2.41725	RMND5A
24	34380001	34430000	2.41291	MIB1
5	56440001	56490000	2.40024	GPR182|LOC100139075
2	98240001	98290000	2.39488	CPS1
19	21800001	21850000	2.38037	ABR
17	71300001	71350000	2.37608	GSTT4|GSTT2|GSTT1|DDT|CABIN1
5	60440001	60490000	2.37476	ELK3
11	48140001	48190000	2.37445	RMND5A
7	52180001	52230000	2.37369	LOC616427|LOC104968820
13	3780001	3830000	2.37276	SLX4IP
6	58980001	59030000	2.36309	PDS5A
5	57380001	57430000	2.35797	MMP19|PYM1
19	640001	690000	2.35113	CA10
2	56540001	56590000	2.34941	LRP1B
19	1320001	1370000	2.34046	CA10
2	94480001	94530000	2.33768	EEF1B2|NDUFS1|GPR1
11	48380001	48430000	2.33727	KDM3A
19	1080001	1130000	2.33662	CA10
19	900001	950000	2.33632	CA10
3	54280001	54330000	2.33455	LOC112445996|GBP4
5	22620001	22670000	2.33137	PLEKHG7|EEA1
17	69460001	69510000	2.32737	SEC14L4|LOC112441539|LOC101906447
19	880001	930000	2.32039	CA10
11	75440001	75490000	2.3161	KLHL29
7	80660001	80710000	2.3153	FAM151B|ANKRD34B
11	48340001	48390000	2.30857	KDM3A|CHMP3
17	72180001	72230000	2.3068	HIC2|TMEM191C|PI4KA
5	49020001	49070000	2.29955	LOC101906182|GNS|TBC1D30
22	1660001	1710000	2.29853	NEK10
19	1340001	1390000	2.29158	CA10
11	48480001	48530000	2.2913	REEP1
19	25380001	25430000	2.29032	PIMREG|PITPNM3|AIPL1
24	34160001	34210000	2.28978	GATA6
2	56580001	56630000	2.28398	LRP1B
17	70240001	70290000	2.27875	SFI1
5	60980001	61030000	2.27822	CFAP54
2	56520001	56570000	2.27725	LRP1B
2	98220001	98270000	2.26611	LANCL1
20	31240001	31290000	2.26062	PAIP1|NNT
5	60860001	60910000	2.25903	CFAP54
22	1680001	1730000	2.25821	NEK10
19	820001	870000	2.25695	CA10
7	80920001	80970000	2.25454	MSH3
5	58320001	58370000	2.25434	LOC512580
19	1160001	1210000	2.25318	CA10
5	17900001	17950000	2.2516	CEP290|TMTC3
2	56560001	56610000	2.24919	LRP1B
5	60960001	61010000	2.2452	CFAP54
19	800001	850000	2.24184	CA10
11	75460001	75510000	2.22661	KLHL29
5	56360001	56410000	2.22519	MYO1A|NEMP1
13	3480001	3530000	2.21912	SNAP25
20	31180001	31230000	2.21174	NNT
5	58280001	58330000	2.2109	LOC787535
20	17900001	17950000	2.20822	ZSWIM6
21	22040001	22090000	2.20807	CRTC3
6	56940001	56990000	2.20289	RELL1
14	10760001	10810000	2.20125	GSDMC|FAM49B
6	57320001	57370000	2.19843	TBC1D1
17	71160001	71210000	2.19599	LOC100297192
5	58260001	58310000	2.19418	LOC787518|LOC787535
17	72400001	72450000	2.19091	CCDC74B|MZT2B|SMPD4|MED15
24	34520001	34570000	2.18863	ABHD3
19	680001	730000	2.18712	CA10
4	90980001	91030000	2.18621	GRM8
11	48360001	48410000	2.18462	KDM3A|CHMP3
5	56480001	56530000	2.177	LOC100139075
17	71140001	71190000	2.17558	LOC100297192
7	80640001	80690000	2.1732	FAM151B|ANKRD34B
19	920001	970000	2.15966	CA10
5	60460001	60510000	2.15635	ELK3
2	56700001	56750000	2.15449	LRP1B
17	70280001	70330000	2.15128	PISD|SFI1
2	98440001	98490000	2.13698	CPS1
5	49060001	49110000	2.13458	GNS
5	70580001	70630000	2.13167	BTBD11
6	57200001	57250000	2.13166	TBC1D1
19	21980001	22030000	2.13109	NXN
20	31080001	31130000	2.12128	LOC614206
5	70560001	70610000	2.12057	BTBD11
19	19140001	19190000	2.11721	KSR1
11	48320001	48370000	2.11605	CHMP3
11	48300001	48350000	2.11424	RNF103|CHMP3
24	40340001	40390000	2.11287	PTPRM
6	59460001	59510000	2.10982	RBM47
11	48280001	48330000	2.10459	RNF103|CHMP3
6	58900001	58950000	2.10208	PDS5A
19	1060001	1110000	2.10133	CA10
5	60620001	60670000	2.10064	CDK17
17	72360001	72410000	2.09883	SLC7A4|LOC100295712|P2RX6|MZT2B|SMPD4|LRRC74B
17	70300001	70350000	2.09862	PISD|SFI1
19	760001	810000	2.09711	CA10
5	56560001	56610000	2.09627	LOC100138638
19	21880001	21930000	2.09466	NXN
5	17920001	17970000	2.09257	CEP290|TMTC3
20	31140001	31190000	2.08646	NNT
20	17820001	17870000	2.08618	ZSWIM6
8	45180001	45230000	2.0845	FXN
5	56500001	56550000	2.08322	RDH16|SDR9C7
11	43440001	43490000	2.08219	LOC107132928
19	1040001	1090000	2.08176	CA10
5	56140001	56190000	2.08075	R3HDM2
20	31160001	31210000	2.07908	NNT
19	620001	670000	2.07704	CA10
19	840001	890000	2.07651	CA10
20	31120001	31170000	2.07585	NNT
5	59420001	59470000	2.07316	LOC788512|LOC100139733
25	38580001	38630000	2.07314	LOC101906717|RNF216
5	47480001	47530000	2.07284	HELB
20	31320001	31370000	2.07006	TMEM267|C20H5orf34
20	17840001	17890000	2.06551	ZSWIM6
5	56580001	56630000	2.06523	LOC100138638
5	60640001	60690000	2.06315	CDK17
6	58860001	58910000	2.06161	PDS5A
24	39800001	39850000	2.05839	ARHGAP28
19	780001	830000	2.05309	CA10
24	34420001	34470000	2.04347	MIB1
5	57920001	57970000	2.04265	LOC782591
1	122260001	122310000	2.04008	PLSCR4
5	56540001	56590000	2.0361	SDR9C7
5	70540001	70590000	2.03555	BTBD11
20	17920001	17970000	2.03524	ZSWIM6
17	72520001	72570000	2.03349	LOC112441985|ZNF74|DGCR2
11	75420001	75470000	2.03138	KLHL29
13	3660001	3710000	2.01988	MKKS|SLX4IP
19	700001	750000	2.01625	CA10
5	60660001	60710000	2.01618	CDK17
28	21860001	21910000	2.01449	LOC785503
11	48120001	48170000	2.01329	CD8A|RMND5A
5	61000001	61050000	2.01067	CFAP54
5	22580001	22630000	2.00963	PLEKHG7
19	1020001	1070000	2.00815	CA10
1	67440001	67490000	2.00352	PDIA5
5	59480001	59530000	2.00307	LOC788524|LOC788535
17	69320001	69370000	2.00179	TBC1D10A|SF3A1|CCDC157
19	1220001	1270000	1.999	CA10
19	740001	790000	1.99506	CA10
14	10800001	10850000	1.99249	GSDMC
17	72460001	72510000	1.98714	MED15|KLHL22|SCARF2
20	17860001	17910000	1.98346	ZSWIM6
4	94980001	95030000	1.98161	MKLN1
17	72320001	72370000	1.97961	THAP7|TUBA3E|AIFM3|LZTR1|P2RX6|LRRC74B
6	59500001	59550000	1.9783	RBM47
17	71080001	71130000	1.97782	LOC112442062|LOC100847119|IGLL1
24	33580001	33630000	1.97706	RBBP8
2	98300001	98350000	1.97697	CPS1
5	60880001	60930000	1.97528	CFAP54
19	720001	770000	1.97297	CA10
28	21720001	21770000	1.9711	LOC785503
24	39780001	39830000	1.9683	ARHGAP28
2	93140001	93190000	1.96278	PARD3B
6	59520001	59570000	1.9597	RBM47
9	84700001	84750000	1.95872	LOC100850276
17	72340001	72390000	1.95628	THAP7|TUBA3E|SLC7A4|LOC100295712|P2RX6|LRRC74B
26	17120001	17170000	1.95338	ALDH18A1|TCTN3
13	12560001	12610000	1.95169	USP6NL
25	38600001	38650000	1.94845	RNF216
13	3460001	3510000	1.94575	SNAP25
20	31100001	31150000	1.94463	LOC614206
19	940001	990000	1.93707	CA10
3	8620001	8670000	1.93667	ITLN2|ITLN2
5	22600001	22650000	1.93486	PLEKHG7|EEA1
26	360001	410000	1.93423	OR5D18
24	34140001	34190000	1.93381	GATA6
25	38620001	38670000	1.93015	RNF216
5	55760001	55810000	1.92515	OS9
5	60600001	60650000	1.92148	CDK17
2	96640001	96690000	1.91836	PTH2R
16	75840001	75890000	1.91731	LOC616002
24	40360001	40410000	1.91674	PTPRM
26	20840001	20890000	1.91483	DNMBP
28	21740001	21790000	1.91402	LOC785503
7	80620001	80670000	1.90861	FAM151B|ZFYVE16
5	56160001	56210000	1.90744	NDUFA4L2|STAC3|SHMT2|R3HDM2
5	56340001	56390000	1.90487	STAT6|NAB2|MYO1A|NEMP1
13	3440001	3490000	1.90472	SNAP25
19	1200001	1250000	1.9012	CA10
19	1180001	1230000	1.89598	CA10
5	49080001	49130000	1.89292	GNS|RASSF3
7	50440001	50490000	1.8854	SIL1
5	60940001	60990000	1.88296	CFAP54
1	153620001	153670000	1.88218	DAZL
25	38560001	38610000	1.88028	LOC618554|LOC101906717
19	21780001	21830000	1.87669	ABR
19	21900001	21950000	1.87627	NXN
5	55920001	55970000	1.87626	DDIT3|KIF5A|DCTN2|MBD6|MARS
22	80001	130000	1.87612	LOC112443458
5	22640001	22690000	1.87611	PLEKHG7|EEA1
25	28340001	28390000	1.8743	SBDS|TYW1
7	51760001	51810000	1.86978	CD14|NDUFA2|WDR55|DND1|IK|HARS|TMCO6
1	153640001	153690000	1.86914	DAZL
14	10740001	10790000	1.86748	FAM49B
24	39820001	39870000	1.86693	ARHGAP28
1	122460001	122510000	1.86504	PLOD2
7	51780001	51830000	1.86294	NDUFA2|WDR55|DND1|ZMAT2|IK|HARS|HARS2
6	59000001	59050000	1.86188	PDS5A
19	1000001	1050000	1.85763	CA10
25	24660001	24710000	1.85672	C25H16orf82
5	56180001	56230000	1.85553	NDUFA4L2|NXPH4|STAC3|SHMT2|R3HDM2|LRP1
5	60580001	60630000	1.85479	CDK17
14	10780001	10830000	1.85452	GSDMC
19	960001	1010000	1.85122	CA10
5	56420001	56470000	1.84672	ZBTB39|GPR182
21	22060001	22110000	1.84025	IQGAP1|CRTC3
6	58960001	59010000	1.83978	PDS5A
16	75440001	75490000	1.83926	CD34
24	39940001	39990000	1.83852	LAMA1
5	60480001	60530000	1.83446	ELK3
26	20820001	20870000	1.8338	DNMBP
11	47840001	47890000	1.83294	THNSL2
7	80940001	80990000	1.83072	RASGRF2
21	21880001	21930000	1.82985	BLM
25	38640001	38690000	1.82906	RNF216
5	70620001	70670000	1.82842	BTBD11
1	122240001	122290000	1.82804	PLSCR4
5	60920001	60970000	1.82726	CFAP54
7	52340001	52390000	1.82711	PCDHB11|LOC786553
1	60620001	60670000	1.824	LSAMP
11	75480001	75530000	1.8235	KLHL29
25	38500001	38550000	1.82015	ZNF12|LOC618542|RBAK
19	980001	1030000	1.81797	CA10
5	60520001	60570000	1.81747	ELK3|CDK17
17	71260001	71310000	1.81735	DERL3|SLC2A11|MIF
2	98360001	98410000	1.8142	CPS1
24	40560001	40610000	1.81404	PTPRM
7	52140001	52190000	1.81346	PCDHB1
7	52080001	52130000	1.81246	PCDHA13
21	22020001	22070000	1.81184	CRTC3
5	59540001	59590000	1.80859	LOC788552
17	71280001	71330000	1.80778	SLC2A11|MIF|GSTT4|GSTT2|GSTT1
24	34680001	34730000	1.80539	GREB1L
1	63980001	64030000	1.80389	UPK1B|B4GALT4
1	64980001	65030000	1.8037	GPR156
5	59460001	59510000	1.80268	LOC100139733|LOC788524
5	49000001	49050000	1.80247	LOC101906182|TBC1D30
5	48980001	49030000	1.80187	LOC101906182|TBC1D30
19	540001	590000	1.79921	CA10
5	59680001	59730000	1.79835	LOC788615|LOC512340
28	21840001	21890000	1.79827	LOC785503
19	19200001	19250000	1.79097	KSR1
24	40320001	40370000	1.79096	PTPRM
5	60500001	60550000	1.78873	ELK3|CDK17
19	19220001	19270000	1.78807	KSR1
19	21920001	21970000	1.78655	NXN
25	38520001	38570000	1.78601	LOC618542|RBAK
13	12580001	12630000	1.78225	USP6NL
5	17940001	17990000	1.7817	TMTC3
25	24640001	24690000	1.78157	C25H16orf82
25	38540001	38590000	1.78009	RBAK|LOC618554|LOC101906717
1	73160001	73210000	1.77598	LRRC15|CPN2
5	48540001	48590000	1.77517	LEMD3
26	20800001	20850000	1.77403	ABCC2|DNMBP
17	72420001	72470000	1.77351	CCDC74B|MED15
1	73180001	73230000	1.769	CPN2
7	52100001	52150000	1.7662	PCDHA13
7	52200001	52250000	1.76601	LOC616427|LOC104968820
7	52300001	52350000	1.76518	LOC100848138|LOC107131225|LOC100848799|PCDHB11|PCDHB14|LOC786553
5	59440001	59490000	1.76456	LOC788512|LOC100139733
20	53300001	53350000	1.76339	CDH18
20	31400001	31450000	1.76236	CCL28|HMGCS1|TRH
17	70320001	70370000	1.762	PISD|PRR14L|SFI1
19	25240001	25290000	1.76194	KIAA0753
2	89640001	89690000	1.75976	NDUFB3|FAM126B
24	33280001	33330000	1.75896	TMEM241|CABLES1
5	51680001	51730000	1.75825	FAM19A2
11	43460001	43510000	1.7574	LOC107132928
17	72440001	72490000	1.75278	MED15|KLHL22
2	89660001	89710000	1.74611	NDUFB3|CFLAR|FAM126B
5	60900001	60950000	1.74608	CFAP54
28	21760001	21810000	1.74523	LOC785503
8	45200001	45250000	1.74091	FXN
17	72100001	72150000	1.73856	SDF2L1|YDJC|LOC101905136|CCDC116|UBE2L3|PPIL2
5	60740001	60790000	1.73762	CFAP54
24	39960001	40010000	1.73673	LAMA1
28	21880001	21930000	1.73623	LOC785503
20	31220001	31270000	1.73593	PAIP1|NNT
7	51740001	51790000	1.73332	LOC509618|LOC112447434|CD14|NDUFA2|SLC35A4|LOC112447523|IK|TMCO6
5	60840001	60890000	1.73318	CFAP54
4	94960001	95010000	1.732	MKLN1
24	33100001	33150000	1.73018	NPC1|RMC1|RIOK3
19	19160001	19210000	1.72684	KSR1
20	53920001	53970000	1.72645	CDH18
26	20780001	20830000	1.72585	ABCC2|DNMBP
10	77500001	77550000	1.72296	FUT8
9	84680001	84730000	1.72181	LOC100850276
7	52320001	52370000	1.71865	LOC100848799|PCDHB11|PCDHB14|LOC786553
1	60480001	60530000	1.71813	LSAMP
5	57400001	57450000	1.71387	MMP19|LOC507581|ORMDL2|DNAJC14|SARNP
25	38660001	38710000	1.71323	RNF216
5	47420001	47470000	1.70964	GRIP1
26	13760001	13810000	1.70866	MARCH5|CPEB3
6	58760001	58810000	1.70827	UBE2K|SMIM14
1	122440001	122490000	1.70811	PLOD2
25	38480001	38530000	1.70799	ZNF12|LOC618542
1	122220001	122270000	1.70465	PLSCR4
24	39900001	39950000	1.70398	ARHGAP28
11	46640001	46690000	1.69541	IL36G
22	100001	150000	1.69515	LOC112443458
5	48520001	48570000	1.69369	LEMD3
17	70340001	70390000	1.69277	PISD|PRR14L
20	31200001	31250000	1.68985	NNT
23	29580001	29630000	1.68875	LOC515704|LOC782379|LOC785479|LOC509155|LOC784614
25	38680001	38730000	1.6871	RNF216
7	51820001	51870000	1.68683	ZMAT2|HARS2
17	72120001	72170000	1.68568	YDJC|RIMBP3B|CCDC116|UBE2L3
7	81040001	81090000	1.68558	RASGRF2
28	21820001	21870000	1.68436	LOC785503
26	13780001	13830000	1.68403	2005-03-01
8	45220001	45270000	1.68343	FXN
26	15520001	15570000	1.68283	PLCE1
5	47780001	47830000	1.68279	HMGA2
5	59520001	59570000	1.68142	LOC788535|LOC788552
8	45140001	45190000	1.68018	PIP5K1B
7	52120001	52170000	1.6799	PCDHB1
8	45120001	45170000	1.67764	PIP5K1B
10	38080001	38130000	1.67684	TTBK2
7	81020001	81070000	1.67642	RASGRF2
26	17140001	17190000	1.67503	TCTN3|ENTPD1
1	60580001	60630000	1.67473	LSAMP
25	38440001	38490000	1.6732	ZNF853|ZNF316
25	28360001	28410000	1.67302	SBDS|TYW1
1	67460001	67510000	1.672	PDIA5
26	13800001	13850000	1.67175	2005-03-01
7	50420001	50470000	1.66988	SIL1
13	3640001	3690000	1.66966	MKKS
20	19320001	19370000	1.66961	PDE4D
2	98420001	98470000	1.66944	CPS1
24	33540001	33590000	1.66579	RBBP8
24	39920001	39970000	1.66565	LAMA1|ARHGAP28
2	96660001	96710000	1.66515	PTH2R
7	52360001	52410000	1.66508	TAF7|SLC25A2
4	95120001	95170000	1.66494	MKLN1
2	98320001	98370000	1.66089	CPS1
8	28740001	28790000	1.65821	CCDC171
21	14820001	14870000	1.65747	SLCO3A1
26	13640001	13690000	1.6546	CPEB3
5	64260001	64310000	1.6537	SLC17A8|SCYL2
21	21900001	21950000	1.65154	BLM
5	60540001	60590000	1.65121	ELK3|CDK17
1	122280001	122330000	1.6504	PLSCR4
5	60760001	60810000	1.64846	CFAP54
19	22560001	22610000	1.64768	CRK|MYO1C
17	71380001	71430000	1.64647	SUSD2|CABIN1
10	26440001	26490000	1.64645	OR6S1|RNASE12
5	35680001	35730000	1.64535	NELL2
2	98380001	98430000	1.64229	CPS1
25	38700001	38750000	1.64159	FSCN1|RNF216
6	58780001	58830000	1.64108	UBE2K
26	20760001	20810000	1.63894	ABCC2
6	60320001	60370000	1.6382	LIMCH1
26	17040001	17090000	1.63751	ALDH18A1|SORBS1
17	70140001	70190000	1.63741	PATZ1|DRG1|EIF4ENIF1
20	31420001	31470000	1.63645	HMGCS1|TRH|NIM1K
19	42940001	42990000	1.63487	G6PC
5	69940001	69990000	1.63404	RFX4
24	34120001	34170000	1.63384	GATA6
7	51980001	52030000	1.63209	PCDHA13
26	620001	670000	1.63093	UBE2D1
5	60040001	60090000	1.62982	NTN4
20	18020001	18070000	1.62717	ZSWIM6
25	28300001	28350000	1.62691	TMEM248
20	31340001	31390000	1.62656	TMEM267|CCL28
19	600001	650000	1.62175	CA10
2	89680001	89730000	1.62126	CFLAR
19	21760001	21810000	1.62119	ABR
2	96680001	96730000	1.62087	PTH2R
28	21780001	21830000	1.62021	LOC785503
5	63760001	63810000	1.61818	LOC112441540
7	51800001	51850000	1.61532	WDR55|DND1|ZMAT2|HARS|HARS2
7	52220001	52270000	1.61241	LOC786489|LOC104968820|LOC786512
24	34640001	34690000	1.61154	ESCO1|GREB1L
20	53320001	53370000	1.6083	CDH18
17	69480001	69530000	1.60802	SEC14L6|LOC112441539|LOC101906447
2	98400001	98450000	1.60764	CPS1
11	27120001	27170000	1.60712	CAMKMT
3	18020001	18070000	1.60389	KPRP
19	22580001	22630000	1.60384	CRK|MYO1C|INPP5K
6	58840001	58890000	1.59901	UBE2K|PDS5A
4	94900001	94950000	1.59865	MKLN1
5	56840001	56890000	1.59827	RBMS2
5	58340001	58390000	1.59671	LOC512580|LOC787601
16	75300001	75350000	1.59471	PLXNA2
19	560001	610000	1.59466	CA10
17	71060001	71110000	1.59309	LOC112442062|LOC100847119|IGLL1
5	59500001	59550000	1.59217	LOC788524|LOC788535
24	33520001	33570000	1.59188	RBBP8
19	19180001	19230000	1.59135	KSR1
2	98340001	98390000	1.59132	CPS1
16	75660001	75710000	1.5906	LOC518224
1	122420001	122470000	1.58896	PLOD2
5	55940001	55990000	1.58831	DDIT3|ARHGAP9|DCTN2|MBD6|MARS
19	22540001	22590000	1.5829	CRK|YWHAE
7	51960001	52010000	1.58072	PCDHA13
1	52680001	52730000	1.5794	CD47
10	26460001	26510000	1.57848	OR6S1|RNASE12|RNASE11
17	71180001	71230000	1.5783	ZNF70|C17H22orf15|CHCHD10|VPREB3
27	16280001	16330000	1.57679	KLKB1|F11
28	21900001	21950000	1.57591	LOC785503
5	35700001	35750000	1.57584	NELL2
19	22640001	22690000	1.57568	INPP5K|SLC43A2|PITPNA
7	50320001	50370000	1.57493	SIL1
25	38200001	38250000	1.57308	LOC100140431
17	71240001	71290000	1.57192	DERL3|SLC2A11|MMP11|SMARCB1
11	43480001	43530000	1.5699	PAPOLG
16	75740001	75790000	1.5694	LOC618087
26	14080001	14130000	1.56915	HHEX
6	58920001	58970000	1.56831	PDS5A
19	22380001	22430000	1.56786	RPH3AL
21	14940001	14990000	1.56751	SLCO3A1
4	95140001	95190000	1.56716	MKLN1
7	50400001	50450000	1.56571	SIL1
17	71860001	71910000	1.56499	LOC531152|RSPH14
7	51840001	51890000	1.56426	LOC100847114
5	57900001	57950000	1.56171	LOC782624|LOC782591
17	70120001	70170000	1.56102	PATZ1|DRG1
1	1620001	1670000	1.56065	ATP5PO|ITSN1
25	38460001	38510000	1.5601	ZNF12|ZNF316
5	65600001	65650000	1.55987	GNPTAB
5	49100001	49150000	1.55977	GNS|RASSF3
1	153600001	153650000	1.55927	DAZL
20	31440001	31490000	1.5592	HMGCS1|TRH|NIM1K
2	89500001	89550000	1.55831	CLK1|NIF3L1|PPIL3
28	40840001	40890000	1.55813	GRID1
3	8600001	8650000	1.55711	ITLN2|ITLN2
1	60500001	60550000	1.55509	LSAMP
24	40380001	40430000	1.55493	PTPRM
20	19340001	19390000	1.55472	PDE4D
16	75820001	75870000	1.55442	LOC616002
5	49120001	49170000	1.55419	RASSF3
3	18000001	18050000	1.55416	KPRP
5	69860001	69910000	1.55399	RFX4
20	18280001	18330000	1.55388	NDUFAF2
19	580001	630000	1.5481	CA10
2	94560001	94610000	1.54686	ZDBF2
7	52380001	52430000	1.54683	TAF7|SLC25A2|PCDHGA2
26	14380001	14430000	1.54638	CYP26C1|EXOC6|CYP26A1
1	52700001	52750000	1.54622	CD47
17	71400001	71450000	1.5461	SUSD2|CABIN1|GGT5
24	34440001	34490000	1.54571	MIB1
20	17940001	17990000	1.54419	ZSWIM6
17	50880001	50930000	1.54404	UBC|SCARB1
2	98200001	98250000	1.54201	LANCL1
16	75720001	75770000	1.54174	LOC518224
1	52720001	52770000	1.54099	CD47
5	69960001	70010000	1.53919	RFX4
24	33140001	33190000	1.53771	TMEM241|RIOK3
7	49920001	49970000	1.53713	CTNNA1
5	55740001	55790000	1.53572	AGAP2|OS9
21	21860001	21910000	1.53515	BLM
7	49900001	49950000	1.53506	HSPA9|CTNNA1
2	89480001	89530000	1.53337	BZW1|CLK1|PPIL3
14	6400001	6450000	1.53305	KHDRBS3
3	18040001	18090000	1.53298	C3H1orf68
5	60560001	60610000	1.53276	CDK17
24	39880001	39930000	1.53228	ARHGAP28
1	75080001	75130000	1.53205	FGF12
26	20860001	20910000	1.53189	DNMBP
2	89620001	89670000	1.53179	NDUFB3|FAM126B
5	59940001	59990000	1.53004	TESPA1
20	17800001	17850000	1.5297	ZSWIM6
5	51220001	51270000	1.52872	USP15
11	75500001	75550000	1.52864	KLHL29
8	28720001	28770000	1.52695	CCDC171
5	69880001	69930000	1.52649	RFX4
5	50720001	50770000	1.52572	PPM1H
7	80600001	80650000	1.52494	FAM151B|ZFYVE16
4	95100001	95150000	1.52487	MKLN1
20	260001	310000	1.52378	SPZ1|PANK3
5	69920001	69970000	1.52236	RFX4
2	90080001	90130000	1.51954	C2CD6
28	21800001	21850000	1.51865	LOC785503
10	77520001	77570000	1.51822	FUT8
26	13740001	13790000	1.51808	MARCH5|CPEB3
7	52000001	52050000	1.51739	PCDHA13
5	60820001	60870000	1.51434	CFAP54
11	25820001	25870000	1.51104	THADA
10	26120001	26170000	1.50925	METTL17
25	28440001	28490000	1.50838	TYW1
10	52640001	52690000	1.50631	MYZAP
20	18040001	18090000	1.50386	ZSWIM6
11	46660001	46710000	1.50311	IL36A|IL36G|IL36B
6	58940001	58990000	1.50225	PDS5A
5	59920001	59970000	1.50149	TESPA1|NEUROD4
5	102780001	102830000	1.50057	WC1
5	70640001	70690000	1.49949	BTBD11
10	38100001	38150000	1.49791	TTBK2
8	45240001	45290000	1.49531	FXN|TJP2
8	46380001	46430000	1.49416	SMC5|MAMDC2
7	50300001	50350000	1.49336	SIL1
11	48500001	48550000	1.49033	REEP1
7	52520001	52570000	1.48846	PCDHGC3|PCDHGB4|PCDHGA8|PCDHGA2
8	45260001	45310000	1.48818	TJP2
8	46400001	46450000	1.48796	SMC5
5	47500001	47550000	1.48734	HELB
8	45040001	45090000	1.48667	PIP5K1B
3	54260001	54310000	1.48598	LOC112445996|GBP4
24	34500001	34550000	1.48526	ABHD3|MIB1
2	93160001	93210000	1.48455	PARD3B
1	122060001	122110000	1.48245	PLSCR1
20	53900001	53950000	1.48241	CDH18
5	35860001	35910000	1.48228	NELL2
6	57100001	57150000	1.48216	PGM2
20	22360001	22410000	1.48139	MAP3K1
28	21920001	21970000	1.48111	LOC785503
1	3620001	3670000	1.4807	HUNK
16	77580001	77630000	1.48012	PTPRC
5	56040001	56090000	1.47957	R3HDM2
16	75800001	75850000	1.47956	LOC618087|LOC616002
1	65900001	65950000	1.47921	STXBP5L|POLQ
25	38420001	38470000	1.47896	ZNF853|C25H7orf26|ZNF316
6	61380001	61430000	1.47801	ATP8A1
21	14960001	15010000	1.47699	SLCO3A1
5	56320001	56370000	1.47328	STAT6|NAB2|NEMP1
8	28640001	28690000	1.47275	CCDC171
5	69900001	69950000	1.47256	RFX4
1	42620001	42670000	1.47182	OR5K4
20	18300001	18350000	1.47053	NDUFAF2
24	34460001	34510000	1.46967	MIB1
16	75640001	75690000	1.46928	LOC518224
5	50700001	50750000	1.46891	PPM1H
14	10620001	10670000	1.4688	FAM49B
21	22000001	22050000	1.46837	CRTC3
21	21840001	21890000	1.46778	BLM
8	45100001	45150000	1.46764	PIP5K1B
7	49940001	49990000	1.46759	CTNNA1
6	57300001	57350000	1.46754	TBC1D1
17	71420001	71470000	1.46624	SUSD2|GGT5|GGT1
8	45060001	45110000	1.4656	PIP5K1B
22	1640001	1690000	1.46556	NEK10
8	48900001	48950000	1.46346	TMC1
24	34480001	34530000	1.46244	MIB1
5	70720001	70770000	1.46213	BTBD11
1	122300001	122350000	1.46208	PLSCR4|PLOD2
1	64680001	64730000	1.46186	GSK3B
16	75780001	75830000	1.46108	LOC618087|LOC616002
21	20340001	20390000	1.46094	ACAN
10	52620001	52670000	1.46047	MYZAP
14	10560001	10610000	1.45939	ASAP1
1	69340001	69390000	1.45863	MUC13
25	28380001	28430000	1.4585	TYW1
19	25360001	25410000	1.45824	PITPNM3
13	3800001	3850000	1.45705	SLX4IP
17	52320001	52370000	1.45699	C17H12orf65|MPHOSPH9
20	20000001	20050000	1.45412	PDE4D
21	14840001	14890000	1.45372	SLCO3A1
27	16540001	16590000	1.45363	LOC112444595|FAT1
16	75700001	75750000	1.45307	LOC518224
16	75680001	75730000	1.45222	LOC518224
5	48560001	48610000	1.45207	LEMD3
8	46420001	46470000	1.45197	SMC5
5	69980001	70030000	1.45174	RFX4
24	33500001	33550000	1.451	RBBP8
5	55960001	56010000	1.4508	DDIT3|ARHGAP9|INHBE|GLI1|MARS
6	56960001	57010000	1.45037	RELL1
20	53880001	53930000	1.4502	CDH18
17	52300001	52350000	1.45002	CDK2AP1|C17H12orf65|MPHOSPH9
1	121940001	121990000	1.44995	PLSCR2
20	18260001	18310000	1.44954	NDUFAF2
10	26180001	26230000	1.44948	LOC112448555|LOC517093|RNASE1
26	15540001	15590000	1.4485	PLCE1
22	980001	1030000	1.4479	EGFR
8	28760001	28810000	1.44755	PSIP1|CCDC171
5	35840001	35890000	1.44736	NELL2
1	153660001	153710000	1.44572	DAZL
7	50200001	50250000	1.44512	CTNNA1
14	10600001	10650000	1.44509	FAM49B|ASAP1
5	35660001	35710000	1.44468	NELL2
4	95200001	95250000	1.44326	MKLN1|PODXL
19	21360001	21410000	1.44262	TMIGD1|BLMH
25	38180001	38230000	1.44148	CYTH3
7	50280001	50330000	1.44044	SIL1
5	64240001	64290000	1.43919	SCYL2
5	61040001	61090000	1.43904	CFAP54
5	110080001	110130000	1.43841	CSNK1E|KCNJ4
1	64960001	65010000	1.43841	GPR156
22	1000001	1050000	1.43802	EGFR
5	35800001	35850000	1.43659	NELL2
10	38060001	38110000	1.4363	TTBK2
19	22600001	22650000	1.43568	MYO1C|INPP5K|PITPNA
25	28420001	28470000	1.43519	TYW1
26	380001	430000	1.43515	OR5D18|LOC101903496
19	19240001	19290000	1.43399	LOC100137897|KSR1
17	57460001	57510000	1.43381	KSR2
5	60720001	60770000	1.4336	CFAP54
4	95220001	95270000	1.43295	MKLN1|PODXL
17	70160001	70210000	1.43271	DRG1|EIF4ENIF1
24	33120001	33170000	1.4324	RMC1|TMEM241|RIOK3
1	122380001	122430000	1.43228	PLOD2
2	89980001	90030000	1.43147	TRAK2|STRADB
5	48960001	49010000	1.4312	TBC1D30
5	44080001	44130000	1.4306	YEATS4|LYZ1
16	75760001	75810000	1.4302	LOC618087
2	90000001	90050000	1.42977	TRAK2|STRADB|C2CD6
5	57000001	57050000	1.42813	IL23A|STAT2|CNPY2|CS|PAN2
20	18780001	18830000	1.4275	PDE4D
5	48400001	48450000	1.42629	MSRB3
1	64700001	64750000	1.42508	GSK3B
5	69820001	69870000	1.42445	POLR3B
5	35780001	35830000	1.4244	NELL2
11	47500001	47550000	1.4244	TEX37|EIF2AK3
7	50220001	50270000	1.42427	CTNNA1|SIL1
1	60520001	60570000	1.42415	LSAMP
5	55820001	55870000	1.4226	B4GALNT1|SLC26A10
25	28280001	28330000	1.4223	TMEM248
5	69840001	69890000	1.42034	RFX4
7	50780001	50830000	1.41946	UBE2D2
26	15560001	15610000	1.41776	PLCE1
26	15640001	15690000	1.41642	PLCE1
14	10640001	10690000	1.41582	FAM49B
1	153560001	153610000	1.41499	RFTN1
8	28800001	28850000	1.41489	PSIP1|SNAPC3
10	26420001	26470000	1.41419	OR6S1
20	17960001	18010000	1.41373	ZSWIM6
7	50240001	50290000	1.41304	CTNNA1|SIL1
8	45080001	45130000	1.41216	PIP5K1B
5	35720001	35770000	1.4102	NELL2
24	33560001	33610000	1.40964	RBBP8
10	26340001	26390000	1.40831	RNASE1|RNASE6
1	122400001	122450000	1.40805	PLOD2
14	10720001	10770000	1.40773	FAM49B
10	77540001	77590000	1.40737	FUT8
26	21940001	21990000	1.407	TLX1
17	71100001	71150000	1.40632	LOC112442062|LOC100847119|IGLL1
1	122360001	122410000	1.40629	PLOD2
1	72280001	72330000	1.40393	XXYLT1
11	46620001	46670000	1.40328	IL37
5	56120001	56170000	1.40322	R3HDM2
7	50260001	50310000	1.40313	SIL1
20	17980001	18030000	1.4023	ZSWIM6
5	63780001	63830000	1.40169	LOC112441540
19	19060001	19110000	1.40109	KSR1
5	60780001	60830000	1.39865	CFAP54
19	21340001	21390000	1.39864	BLMH
27	25840001	25890000	1.3986	LOC101904305
1	64940001	64990000	1.39794	GPR156
7	49880001	49930000	1.39694	ETF1|HSPA9|CTNNA1
7	50180001	50230000	1.39657	LRRTM2|CTNNA1
17	72140001	72190000	1.39565	RIMBP3B|UBE2L3|HIC2
5	35820001	35870000	1.39529	NELL2
11	47520001	47570000	1.39526	TEX37
5	64200001	64250000	1.39507	SCYL2
1	121960001	122010000	1.39335	PLSCR2|PLSCR1
5	59700001	59750000	1.39307	LOC512340|LOC511753
7	40700001	40750000	1.39301	NLRP3|LOC516409
5	56280001	56330000	1.39253	STAT6|LRP1
24	35200001	35250000	1.39135	THOC1|COLEC12
7	52500001	52550000	1.39113	LOC101904103|PCDHGB4|PCDHGA8|PCDHGA2
24	35180001	35230000	1.39096	USP14|THOC1
17	71620001	71670000	1.38829	SPECC1L
3	18120001	18170000	1.38823	LOC104971496|LOC104971497
5	48380001	48430000	1.388	MSRB3
14	2940001	2990000	1.3875	PTK2
20	18000001	18050000	1.38726	ZSWIM6
5	57160001	57210000	1.38724	MYL6B|ZC3H10|MYL6|ESYT1|PA2G4|SMARCC2
7	52260001	52310000	1.38694	LOC786489|LOC787102|LOC100848138|LOC107131225|LOC786512|PCDHB8
25	28080001	28130000	1.38689	TPST1
25	28400001	28450000	1.3857	TYW1
6	58820001	58870000	1.38469	UBE2K
26	13720001	13770000	1.38427	CPEB3
8	46480001	46530000	1.38396	SMC5
19	21740001	21790000	1.38305	ABR
20	53360001	53410000	1.383	CDH18
2	97260001	97310000	1.38212	MAP2
26	280001	330000	1.382	LOC112444476
8	48000001	48050000	1.38142	CEMIP2
7	52280001	52330000	1.38136	LOC787102|LOC100848138|LOC107131225|LOC100848799|PCDHB14|PCDHB8
14	6440001	6490000	1.38078	KHDRBS3
21	21920001	21970000	1.38076	BLM
13	12540001	12590000	1.38038	USP6NL
5	59960001	60010000	1.37901	TESPA1
6	57180001	57230000	1.37898	PGM2|TBC1D1
5	35760001	35810000	1.37843	NELL2
19	42960001	43010000	1.37783	G6PC|AARSD1
20	53340001	53390000	1.37762	CDH18
7	50520001	50570000	1.37761	SIL1
17	71640001	71690000	1.37684	SPECC1L
26	800001	850000	1.37675	IPMK
8	46500001	46550000	1.37544	SMC5
5	60800001	60850000	1.37491	CFAP54
10	44920001	44970000	1.37489	NID2
11	55920001	55970000	1.37398	CTNNA2
7	50800001	50850000	1.37376	UBE2D2
21	21980001	22030000	1.37245	CRTC3
15	78140001	78190000	1.37233	LOC785997|OR4C13
7	50580001	50630000	1.37219	PAIP2|MATR3
7	49860001	49910000	1.36926	ETF1|HSPA9|CTNNA1
20	53860001	53910000	1.36892	CDH18
4	94940001	94990000	1.36885	MKLN1
11	25800001	25850000	1.36818	THADA
5	69700001	69750000	1.3678	TCP11L2|POLR3B
5	69800001	69850000	1.3675	POLR3B
5	64220001	64270000	1.36668	SCYL2
5	35740001	35790000	1.3665	NELL2
26	17800001	17850000	1.3662	TLL2
1	75000001	75050000	1.36508	FGF12
5	51200001	51250000	1.3644	USP15
7	50460001	50510000	1.36437	SIL1
5	46740001	46790000	1.364	GRIP1
7	52400001	52450000	1.36351	TAF7|LOC100848177|PCDHGA2
27	25860001	25910000	1.36232	LOC101904305
6	57260001	57310000	1.36209	TBC1D1
5	35640001	35690000	1.36195	NELL2
26	240001	290000	1.35995	LOC112444476
1	122040001	122090000	1.3597	PLSCR1
20	20020001	20070000	1.35808	PDE4D
5	56300001	56350000	1.35796	STAT6|NAB2|LRP1
10	26200001	26250000	1.35792	LOC517093|RNASE1
6	95040001	95090000	1.3573	CFAP299
4	101720001	101770000	1.35638	CREB3L2
8	45020001	45070000	1.35462	PIP5K1B
17	69300001	69350000	1.35369	CASTOR1|TBC1D10A|SF3A1
25	28060001	28110000	1.35352	TPST1
5	51240001	51290000	1.35338	USP15
19	25220001	25270000	1.35164	C19H17orf100|TXNDC17|MED31|KIAA0753
5	55900001	55950000	1.3506	KIF5A|DCTN2|MBD6
5	22660001	22710000	1.35046	EEA1
17	68240001	68290000	1.34955	ZNRF3
6	95080001	95130000	1.34793	CFAP299
23	43300001	43350000	1.34683	PHACTR1
7	80960001	81010000	1.34584	RASGRF2
2	96280001	96330000	1.34568	PLEKHM3
1	122080001	122130000	1.34561	PLSCR1
20	240001	290000	1.34504	SPZ1
20	33540001	33590000	1.34474	C7
14	6420001	6470000	1.34398	KHDRBS3
6	56480001	56530000	1.34351	LOC525433
1	122320001	122370000	1.3431	PLOD2
7	52420001	52470000	1.34211	LOC100848177|PCDHGB4|PCDHGA2
14	10660001	10710000	1.34119	FAM49B
7	50040001	50090000	1.3405	CTNNA1
19	22620001	22670000	1.34021	MYO1C|INPP5K|PITPNA
6	60780001	60830000	1.33994	TMEM33
19	21320001	21370000	1.33879	SLC6A4|BLMH
5	56400001	56450000	1.33758	TAC3|ZBTB39|MYO1A|GPR182
27	16300001	16350000	1.33698	F11
5	70300001	70350000	1.33627	CRY1
10	38300001	38350000	1.33559	UBR1
27	16260001	16310000	1.33433	KLKB1|F11|CYP4V2
7	52240001	52290000	1.3343	LOC786489|LOC104968820|LOC786512
20	19360001	19410000	1.334	PDE4D
7	50100001	50150000	1.3339	CTNNA1
8	48880001	48930000	1.33286	TMC1
7	50500001	50550000	1.33268	SIL1
1	6360001	6410000	1.33199	GRIK1
7	50760001	50810000	1.33198	UBE2D2
11	50300001	50350000	1.33165	DNAH6
7	40680001	40730000	1.33122	NLRP3|LOC516409
7	50120001	50170000	1.33039	CTNNA1
5	15440001	15490000	1.32961	RASSF9
26	400001	450000	1.32954	OR5D18|LOC101903496
5	46720001	46770000	1.32875	GRIP1
21	20040001	20090000	1.32824	LOC526149|LOC526148
20	19300001	19350000	1.32775	PDE4D
2	96500001	96550000	1.32593	IDH1|PIKFYVE
5	57980001	58030000	1.32535	LOC100140445
5	47800001	47850000	1.32486	HMGA2
27	16520001	16570000	1.32398	LOC112444595|FAT1
5	17880001	17930000	1.32376	CEP290
4	72400001	72450000	1.32368	STEAP4
8	46460001	46510000	1.32354	SMC5
21	20060001	20110000	1.32312	LOC526149|LOC526148|LOC100298625
2	97000001	97050000	1.32252	LOC112442978
26	260001	310000	1.32213	LOC112444476
8	24960001	25010000	1.32085	DENND4C
26	420001	470000	1.32081	LOC101903496
8	28820001	28870000	1.32064	PSIP1|SNAPC3
5	59900001	59950000	1.32003	TESPA1|NEUROD4
25	28100001	28150000	1.31965	TPST1
21	21800001	21850000	1.31941	BLM
25	28720001	28770000	1.31927	CALN1
20	56260001	56310000	1.31919	MYO10
20	19200001	19250000	1.31857	PDE4D
26	33440001	33490000	1.31723	TCF7L2
5	69720001	69770000	1.31612	POLR3B
5	110140001	110190000	1.31587	KDELR3|DDX17
14	2960001	3010000	1.31509	PTK2
8	46440001	46490000	1.31444	SMC5
5	47400001	47450000	1.31421	GRIP1
7	49960001	50010000	1.314	CTNNA1
20	53840001	53890000	1.31381	CDH18
1	3820001	3870000	1.31347	SOD1|SCAF4
11	49960001	50010000	1.31285	KCMF1
21	20980001	21030000	1.31246	TICRR
2	89960001	90010000	1.31161	TRAK2|STRADB
5	56200001	56250000	1.31119	NDUFA4L2|NXPH4|SHMT2|LRP1
21	21820001	21870000	1.31082	BLM
17	72160001	72210000	1.31052	RIMBP3B|HIC2|TMEM191C|PI4KA
6	56460001	56510000	1.31029	LOC525433
5	70280001	70330000	1.31016	CRY1
11	70640001	70690000	1.30979	CLIP4|ALK
26	17780001	17830000	1.30967	TLL2
20	53380001	53430000	1.30765	CDH18
17	71960001	72010000	1.30758	PPM1F|MAPK1|TOP3B
1	153540001	153590000	1.30612	RFTN1
5	70160001	70210000	1.30563	RIC8B
5	55840001	55890000	1.30511	B4GALNT1|ARHGEF25|DTX3|PIP4K2C|SLC26A10
21	21960001	22010000	1.30486	CRTC3
21	21000001	21050000	1.30412	TICRR
15	29820001	29870000	1.30404	CBL
13	2960001	3010000	1.30381	PAK5
17	70100001	70150000	1.30368	PIK3IP1|PATZ1
5	61020001	61070000	1.30355	CFAP54
26	15620001	15670000	1.30349	PLCE1
5	49140001	49190000	1.30278	RASSF3
5	70320001	70370000	1.30265	CRY1
25	28520001	28570000	1.30262	TYW1
5	48440001	48490000	1.30201	MSRB3
6	95060001	95110000	1.30156	CFAP299
6	58800001	58850000	1.30063	UBE2K
10	26100001	26150000	1.30017	METTL17
2	96300001	96350000	1.29979	PLEKHM3
26	7100001	7150000	1.29935	PRKG1
9	70960001	71010000	1.29772	RPS12|SLC18B1
25	28700001	28750000	1.29753	CALN1
16	75600001	75650000	1.29695	CD46
1	3500001	3550000	1.29683	HUNK
19	22660001	22710000	1.29623	SLC43A2|PITPNA
1	6340001	6390000	1.29615	GRIK1
7	7060001	7110000	1.29541	LOC527062|LOC615150|LOC512249
13	12600001	12650000	1.29286	USP6NL
26	13620001	13670000	1.29233	CPEB3
1	65000001	65050000	1.2917	GPR156
16	77600001	77650000	1.29117	PTPRC
1	75020001	75070000	1.291	FGF12
26	16900001	16950000	1.29068	SORBS1
7	40720001	40770000	1.29033	OR2B11|LOC516409
20	19560001	19610000	1.29025	PDE4D
2	96520001	96570000	1.29008	IDH1|PIKFYVE
26	14820001	14870000	1.28917	CEP55
26	7080001	7130000	1.28837	PRKG1
7	50560001	50610000	1.28807	MATR3
17	50860001	50910000	1.28772	UBC|DHX37
1	69160001	69210000	1.28765	UMPS|ITGB5
26	640001	690000	1.28761	UBE2D1
25	23520001	23570000	1.28691	HS3ST4
16	75580001	75630000	1.28685	CD46
4	95280001	95330000	1.28681	PODXL
1	4160001	4210000	1.28507	TIAM1
20	19180001	19230000	1.28435	PDE4D
6	57120001	57170000	1.28367	PGM2
7	51560001	51610000	1.28345	SLC4A9
28	41280001	41330000	1.28244	OPN4|LDB3
4	101740001	101790000	1.28165	AKR1D1
3	17940001	17990000	1.28139	LOC112445866|LOC112445867|LOC112445868
10	52660001	52710000	1.28109	MYZAP
5	46700001	46750000	1.28085	GRIP1
25	28600001	28650000	1.28039	CALN1
5	58240001	58290000	1.28025	LOC787518|LOC787535
1	64100001	64150000	1.27996	ARHGAP31
17	68960001	69010000	1.27896	MTMR3
10	37120001	37170000	1.27694	MGA
7	50480001	50530000	1.27679	SIL1
2	60280001	60330000	1.27666	LOC785761|THSD7B
17	1720001	1770000	1.27545	TLL1
7	7080001	7130000	1.27512	LOC615150|LOC512249
8	48480001	48530000	1.27483	GDA
17	70220001	70270000	1.2747	EIF4ENIF1|SFI1
10	26080001	26130000	1.27423	SLC39A2|METTL17|NDRG2
26	20880001	20930000	1.27336	DNMBP
8	48920001	48970000	1.2732	TMC1
28	40820001	40870000	1.27303	GRID1
25	38720001	38770000	1.27216	FSCN1|LOC100196899|RNF216
14	10580001	10630000	1.2715	ASAP1
6	61360001	61410000	1.27146	ATP8A1
26	33420001	33470000	1.27037	TCF7L2
17	56200001	56250000	1.26813	SRRM4
4	72380001	72430000	1.26808	STEAP4
5	35620001	35670000	1.26756	NELL2
27	16560001	16610000	1.26668	LOC112444595
9	60200001	60250000	1.26649	BACH2
5	70260001	70310000	1.26441	CRY1
6	60480001	60530000	1.26393	LIMCH1
3	22240001	22290000	1.26318	LOC107132285
10	77560001	77610000	1.26295	FUT8
3	17980001	18030000	1.26289	KPRP
5	110100001	110150000	1.26286	KCNJ4|KDELR3
7	51720001	51770000	1.26249	EIF4EBP3|SRA1|APBB3|LOC509618|LOC112447434|CD14|SLC35A4|LOC112447523
15	29800001	29850000	1.26218	CBL
1	75100001	75150000	1.26202	FGF12
1	75060001	75110000	1.26155	FGF12
1	122340001	122390000	1.26073	PLOD2
1	157680001	157730000	1.26041	LOC538060
19	22520001	22570000	1.26039	CRK|YWHAE
27	16500001	16550000	1.26028	LOC112444595|FAT1
1	66740001	66790000	1.25986	CSTA|ILDR1|CASR
8	28940001	28990000	1.25979	TTC39B
5	57440001	57490000	1.25806	ORMDL2|DNAJC14|SARNP
4	95000001	95050000	1.25801	MKLN1
10	52580001	52630000	1.2579	POLR2M|MYZAP
1	153420001	153470000	1.25762	RFTN1
2	97780001	97830000	1.25758	RPE|UNC80
11	55900001	55950000	1.25743	CTNNA2
19	25100001	25150000	1.25698	FBXO39|SMTNL2|XAF1
10	37100001	37150000	1.25437	MGA
10	37020001	37070000	1.25403	MGA
17	50840001	50890000	1.25258	UBC|DHX37
7	54260001	54310000	1.25245	ARHGAP26
10	25880001	25930000	1.25183	HNRNPC
6	56980001	57030000	1.25151	RELL1
26	15600001	15650000	1.25068	PLCE1
7	50820001	50870000	1.25038	UBE2D2|CXXC5
5	63400001	63450000	1.24964	ANKS1B
19	36900001	36950000	1.24921	SLC35B1|FAM117A|SPOP
21	20080001	20130000	1.24822	LOC526148|LOC100298625|LOC100298937|LOC100299845
1	66720001	66770000	1.24763	ILDR1|CASR
17	68280001	68330000	1.24714	ZNRF3
21	21940001	21990000	1.24495	CRTC3
17	71600001	71650000	1.24489	ADORA2A|SPECC1L
1	121980001	122030000	1.24433	PLSCR1
5	70140001	70190000	1.24385	RIC8B
6	56920001	56970000	1.24376	C6H4orf19|RELL1
5	51920001	51970000	1.24342	FAM19A2
8	28540001	28590000	1.24262	CCDC171
17	52340001	52390000	1.24248	MPHOSPH9|PITPNM2
24	40400001	40450000	1.24209	PTPRM
8	28700001	28750000	1.24207	CCDC171
20	31380001	31430000	1.24203	CCL28
10	37860001	37910000	1.24136	LRRC57|SNAP23|HAUS2|STARD9
11	46980001	47030000	1.24061	PAX8
8	48860001	48910000	1.24056	TMC1
19	23220001	23270000	1.24023	SMG6
7	50020001	50070000	1.24004	CTNNA1
19	21380001	21430000	1.23989	TMIGD1
5	51700001	51750000	1.23983	FAM19A2
7	81000001	81050000	1.23964	RASGRF2
10	38120001	38170000	1.23951	TTBK2
5	65840001	65890000	1.23872	WASHC3
5	70700001	70750000	1.23789	BTBD11
11	74620001	74670000	1.23691	NCOA1
1	63780001	63830000	1.23642	IGSF11
4	95080001	95130000	1.23565	MKLN1
3	18100001	18150000	1.2356	LCE3C|LOC104971496|LOC104971497
7	50380001	50430000	1.23543	SIL1
7	50140001	50190000	1.23532	CTNNA1
24	34660001	34710000	1.23468	ESCO1|GREB1L
5	110060001	110110000	1.23361	CSNK1E
1	64720001	64770000	1.23355	GSK3B
7	81060001	81110000	1.23313	RASGRF2
4	119840001	119890000	1.23207	LOC112446467
11	74600001	74650000	1.23127	NCOA1
25	28200001	28250000	1.23077	KCTD7|RABGEF1
7	50600001	50650000	1.23028	PAIP2|SLC23A1|MATR3
13	2940001	2990000	1.22992	PAK5
1	5140001	5190000	1.22986	LOC112446983|LOC112446984|LOC112446985
8	28780001	28830000	1.22951	PSIP1|SNAPC3
11	47820001	47870000	1.22941	THNSL2
14	2920001	2970000	1.22921	PTK2
16	75620001	75670000	1.22843	CD46
19	22000001	22050000	1.22828	NXN
1	4180001	4230000	1.22818	TIAM1
4	92160001	92210000	1.22806	LRRC4|SND1
1	70520001	70570000	1.22773	LOC112447334
11	15820001	15870000	1.22714	LTBP1
10	26140001	26190000	1.22709	RNASE2
24	39860001	39910000	1.22669	ARHGAP28
2	90020001	90070000	1.22631	STRADB|C2CD6
5	44060001	44110000	1.22589	YEATS4
29	19100001	19150000	1.22464	LOC112444840
17	57440001	57490000	1.22455	KSR2
3	13280001	13330000	1.22407	LOC112445940
19	24640001	24690000	1.22367	ZZEF1
18	5200001	5250000	1.22325	CLEC3A|WWOX
17	14240001	14290000	1.22323	FREM3
17	68260001	68310000	1.22303	ZNRF3
1	74520001	74570000	1.22293	MB21D2
5	108860001	108910000	1.22265	ADA2
19	38200001	38250000	1.22223	SKAP1
25	28220001	28270000	1.22199	RABGEF1
17	70180001	70230000	1.22111	DRG1|EIF4ENIF1
8	28620001	28670000	1.22106	CCDC171
3	22380001	22430000	1.22076	CHD1L
5	17960001	18010000	1.22072	TMTC3
26	15000001	15050000	1.22022	FRA10AC1
6	60140001	60190000	1.22005	UCHL1
2	96700001	96750000	1.21967	PTH2R
1	153520001	153570000	1.21928	RFTN1
11	47860001	47910000	1.21889	THNSL2
5	64880001	64930000	1.21866	ANO4
5	65800001	65850000	1.21768	WASHC3
25	28460001	28510000	1.21704	TYW1
24	40420001	40470000	1.21607	PTPRM
5	63860001	63910000	1.216	LOC112441540
10	52560001	52610000	1.21553	POLR2M|MYZAP
7	52540001	52590000	1.21462	PCDHGC3|PCDHGB4|PCDHGA8|PCDHGA2
29	12560001	12610000	1.21436	RAB30
4	72360001	72410000	1.21425	STEAP4
5	47820001	47870000	1.21414	HMGA2
7	50080001	50130000	1.21377	CTNNA1
18	5220001	5270000	1.21258	WWOX
24	32900001	32950000	1.21204	LAMA3
5	47840001	47890000	1.21157	HMGA2
17	71840001	71890000	1.21137	LOC531152|RSPH14|GNAZ
24	38800001	38850000	1.21087	ZBTB14
1	69320001	69370000	1.21007	MUC13
8	27480001	27530000	1.20878	BNC2
7	52480001	52530000	1.20868	LOC101904103|PCDHGB4|PCDHGA8|PCDHGA2
1	153440001	153490000	1.20851	RFTN1
20	19420001	19470000	1.20841	PDE4D
17	14220001	14270000	1.20716	FREM3
1	42580001	42630000	1.20706	LOC789957
11	80820001	80870000	1.205	GEN1|SMC6
4	94920001	94970000	1.20491	MKLN1
1	5120001	5170000	1.20473	LOC112446983
5	61060001	61110000	1.20457	NEDD1|CFAP54
3	18080001	18130000	1.20416	LCE3C|LOC104971496
2	60220001	60270000	1.20377	THSD7B
24	32920001	32970000	1.20249	LAMA3
5	55860001	55910000	1.20215	B4GALNT1|ARHGEF25|DTX3|PIP4K2C|SLC26A10|KIF5A
6	61400001	61450000	1.20167	ATP8A1
11	46900001	46950000	1.20085	PSD4|PAX8
26	15580001	15630000	1.1991	PLCE1
19	23200001	23250000	1.19909	SMG6
8	45280001	45330000	1.19893	TJP2
1	66760001	66810000	1.19892	CSTA|CCDC58
3	13320001	13370000	1.19644	LOC101906176
14	10700001	10750000	1.19641	FAM49B
16	77560001	77610000	1.19608	PTPRC
5	47280001	47330000	1.19598	GRIP1
7	51580001	51630000	1.19594	ANKHD1
6	95000001	95050000	1.19569	CFAP299
20	53400001	53450000	1.19539	CDH18
6	95180001	95230000	1.19411	CFAP299
4	101700001	101750000	1.19401	CREB3L2
7	52020001	52070000	1.19382	PCDHA13
1	5100001	5150000	1.193	LOC112446983
2	97240001	97290000	1.19283	MAP2
7	50160001	50210000	1.19249	LRRTM2|CTNNA1
5	65820001	65870000	1.1923	WASHC3
17	63680001	63730000	1.19207	UBE3B|MYO1H|KCTD10
5	64900001	64950000	1.19163	ANO4
24	33300001	33350000	1.19135	CABLES1
8	47980001	48030000	1.19081	CEMIP2
6	95100001	95150000	1.1907	CFAP299
26	40040001	40090000	1.19005	SEC23IP
5	57420001	57470000	1.18979	MMP19|LOC507581|ORMDL2|DNAJC14|SARNP
8	29900001	29950000	1.18953	NFIB
24	47740001	47790000	1.18943	ZBTB7C
26	15660001	15710000	1.18835	PLCE1
11	46680001	46730000	1.18807	IL36A|IL36G|IL36B
6	60340001	60390000	1.18655	LIMCH1
8	28660001	28710000	1.18653	CCDC171
5	56060001	56110000	1.18621	R3HDM2
17	72060001	72110000	1.18611	YPEL1|LOC101905136|PPIL2
19	22400001	22450000	1.18602	RPH3AL
6	59960001	60010000	1.18593	APBB2
25	38220001	38270000	1.1858	LOC100140431
24	37800001	37850000	1.18563	DLGAP1
6	59080001	59130000	1.18553	N4BP2
5	46900001	46950000	1.18528	GRIP1
7	51940001	51990000	1.18524	PCDHA13
6	56440001	56490000	1.18469	LOC525433
25	28260001	28310000	1.1846	RABGEF1|TMEM248
20	19980001	20030000	1.18436	PDE4D
10	38280001	38330000	1.1842	UBR1
3	17960001	18010000	1.18419	LOC112445868
1	70500001	70550000	1.18401	MUC4|LOC112447334
6	60900001	60950000	1.18398	SLC30A9
7	52460001	52510000	1.18315	LOC101904103|PCDHGB4|PCDHGA8|PCDHGA2
5	56260001	56310000	1.18308	LRP1
20	31460001	31510000	1.18304	NIM1K
7	50060001	50110000	1.18253	CTNNA1
1	64120001	64170000	1.18236	ARHGAP31
25	28880001	28930000	1.18178	CALN1
10	37040001	37090000	1.181	MGA
29	12580001	12630000	1.1807	RAB30
1	60540001	60590000	1.18028	LSAMP
8	27460001	27510000	1.18018	BNC2
5	31440001	31490000	1.17997	OR8S1|LOC504567
13	17720001	17770000	1.1798	YME1L1|MASTL
20	280001	330000	1.17963	SPZ1|PANK3
26	7120001	7170000	1.17961	PRKG1
25	41660001	41710000	1.17913	GPER1|ZFAND2A|C25H7orf50
1	60400001	60450000	1.179	GAP43
5	57020001	57070000	1.17796	COQ10A|CNPY2|CS|PAN2
3	22220001	22270000	1.17761	LOC107132285
24	40580001	40630000	1.17714	PTPRM
6	58740001	58790000	1.17634	UBE2K|SMIM14
3	22360001	22410000	1.17605	CHD1L
10	74940001	74990000	1.17526	KCNH5
20	33740001	33790000	1.17513	PTGER4
6	95020001	95070000	1.17497	CFAP299
19	23240001	23290000	1.17495	SRR|SMG6
13	12720001	12770000	1.17476	USP6NL
27	16480001	16530000	1.17447	FAT1
5	31460001	31510000	1.17445	OR8S1|LOC504567
20	19540001	19590000	1.17354	PDE4D
5	70340001	70390000	1.17315	CRY1
7	51700001	51750000	1.17304	EIF4EBP3|SRA1|APBB3|LOC509618|SLC35A4|LOC112447523|ANKHD1
17	70360001	70410000	1.17294	DEPDC5|PRR14L
1	70180001	70230000	1.17249	RPL35A|IQCG|LRCH3
8	45360001	45410000	1.17237	TJP2
14	10680001	10730000	1.17236	FAM49B
5	70000001	70050000	1.17206	RFX4
8	21720001	21770000	1.17145	DMRTA1
6	59900001	59950000	1.17113	APBB2
8	28520001	28570000	1.17096	CCDC171
8	43860001	43910000	1.17031	KANK1
23	26380001	26430000	1.16981	LOC101903211
25	28160001	28210000	1.16838	KCTD7|TPST1
5	57460001	57510000	1.16654	SARNP|GDF11
26	13660001	13710000	1.16576	CPEB3
2	60240001	60290000	1.16568	THSD7B
5	51660001	51710000	1.16505	FAM19A2
1	69380001	69430000	1.1645	HEG1
11	69960001	70010000	1.16439	ALK
20	20660001	20710000	1.16436	RAB3C
7	40660001	40710000	1.1641	NLRP3
20	20280001	20330000	1.16365	PDE4D
5	60080001	60130000	1.1631	NTN4
20	19440001	19490000	1.1627	PDE4D
19	24220001	24270000	1.16245	ASPA|TRPV3
3	22180001	22230000	1.16228	LOC107132284
11	68820001	68870000	1.16165	GALNT14
6	57280001	57330000	1.15993	TBC1D1
14	120001	170000	1.15989	LOC782261
1	64660001	64710000	1.15943	GSK3B
1	69180001	69230000	1.15881	ITGB5
11	46860001	46910000	1.15868	PSD4
24	35080001	35130000	1.15859	ROCK1
5	56380001	56430000	1.1582	TAC3|MYO1A
17	55960001	56010000	1.15765	CCDC60
17	14320001	14370000	1.15736	SMARCA5|FREM3
21	14800001	14850000	1.15724	SLCO3A1
24	38780001	38830000	1.15675	ZBTB14|AKAIN1
5	83420001	83470000	1.15665	ITPR2
17	71580001	71630000	1.15581	ADORA2A|SPECC1L
5	70180001	70230000	1.15573	TMEM263
14	6480001	6530000	1.15535	KHDRBS3
24	39840001	39890000	1.1544	ARHGAP28
5	47380001	47430000	1.15408	GRIP1
24	34740001	34790000	1.15397	GREB1L
19	38220001	38270000	1.15392	SKAP1
2	90060001	90110000	1.15378	C2CD6
25	28740001	28790000	1.15363	CALN1
8	48340001	48390000	1.15344	C8H9orf57|GDA
29	18160001	18210000	1.15313	AAMDC|RSF1
14	1920001	1970000	1.15278	TSNARE1
13	12520001	12570000	1.15268	ECHDC3|USP6NL
5	64920001	64970000	1.15203	ANO4
17	72080001	72130000	1.15202	SDF2L1|YDJC|YPEL1|LOC101905136|CCDC116|UBE2L3|PPIL2
5	70240001	70290000	1.15173	TMEM263|CRY1|MTERF2
20	30580001	30630000	1.15151	FGF10
14	9960001	10010000	1.15142	ADCY8
26	14840001	14890000	1.15009	CEP55|FFAR4
5	63840001	63890000	1.14973	LOC112441540
26	14060001	14110000	1.1496	HHEX
2	60260001	60310000	1.14918	LOC785761|THSD7B
5	50660001	50710000	1.14912	PPM1H
14	1900001	1950000	1.14893	TSNARE1
11	43500001	43550000	1.14887	PAPOLG
5	47080001	47130000	1.14837	GRIP1
1	6520001	6570000	1.14801	GRIK1
25	26620001	26670000	1.14785	ITGAL
4	101100001	101150000	1.14779	DGKI
5	48500001	48550000	1.1475	LEMD3|MSRB3
17	71560001	71610000	1.14739	ADORA2A
16	66120001	66170000	1.1473	RNF2|TRMT1L|SWT1
3	18800001	18850000	1.14726	THEM4
14	2980001	3030000	1.14665	PTK2
7	51500001	51550000	1.1457	PFDN1|HBEGF
1	109020001	109070000	1.14515	RSRC1
1	108940001	108990000	1.14457	RSRC1
7	51680001	51730000	1.14383	EIF4EBP3|SRA1|ANKHD1
6	94940001	94990000	1.14349	FGF5
17	54580001	54630000	1.1431	PPP1CC
14	1940001	1990000	1.14289	TSNARE1
3	22400001	22450000	1.14184	CHD1L
5	55720001	55770000	1.14156	AGAP2|OS9
10	74960001	75010000	1.1404	KCNH5
5	100360001	100410000	1.14032	LOC100294723
21	21780001	21830000	1.13976	FURIN
1	153500001	153550000	1.13971	RFTN1
21	14980001	15030000	1.1392	SLCO3A1
5	83440001	83490000	1.13844	ITPR2
20	56280001	56330000	1.13817	MYO10
1	64640001	64690000	1.13814	GSK3B
17	71820001	71870000	1.13804	LOC531152|RSPH14|GNAZ
10	37840001	37890000	1.13804	LRRC57|SNAP23|HAUS2
5	48580001	48630000	1.13786	LEMD3
1	60560001	60610000	1.13774	LSAMP
25	38400001	38450000	1.13745	ZDHHC4|ZNF853|C25H7orf26
5	47040001	47090000	1.1371	GRIP1
1	70720001	70770000	1.13692	TFRC
20	32720001	32770000	1.13685	OXCT1
15	78120001	78170000	1.13503	LOC100848076|OR4C13
20	53560001	53610000	1.13498	CDH18
4	94040001	94090000	1.13494	LOC101903427|CPA5
9	60180001	60230000	1.13454	BACH2
5	44100001	44150000	1.13446	YEATS4|LYZ1
4	94120001	94170000	1.13413	CPA1|CEP41
17	71440001	71490000	1.13403	GGT5|GGT1
19	25260001	25310000	1.13388	KIAA0753
1	70700001	70750000	1.13383	TFRC
8	59100001	59150000	1.13377	LOC785500
6	97100001	97150000	1.13375	HNRNPD|LOC112447112
3	18060001	18110000	1.13364	C3H1orf68|LCE3C
5	50680001	50730000	1.13344	PPM1H
5	43540001	43590000	1.13344	MYRFL
25	28960001	29010000	1.13311	CALN1
3	18820001	18870000	1.13303	THEM4
25	25660001	25710000	1.13287	XPO6
24	40100001	40150000	1.13277	LRRC30
26	13820001	13870000	1.13184	2005-03-01
1	63960001	64010000	1.13161	UPK1B|C1H3orf30
6	97120001	97170000	1.13156	HNRNPD|LOC112447112
7	50740001	50790000	1.13144	TMEM173|UBE2D2
7	41980001	42030000	1.13091	OR2T4
17	71540001	71590000	1.13076	UPB1
1	75120001	75170000	1.1303	FGF12
17	68440001	68490000	1.13011	KREMEN1
13	12700001	12750000	1.12998	USP6NL
19	37060001	37110000	1.12996	NGFR
26	21080001	21130000	1.12992	ERLIN1|CHUK
8	63980001	64030000	1.12987	COL15A1
9	56960001	57010000	1.12969	EPHA7
7	52060001	52110000	1.12959	PCDHA13
6	97080001	97130000	1.12906	LOC112447112
26	15500001	15550000	1.12838	PLCE1
29	18180001	18230000	1.12824	AAMDC|RSF1
26	16920001	16970000	1.12812	SORBS1
13	18520001	18570000	1.12717	PARD3
5	65580001	65630000	1.12702	GNPTAB
6	57340001	57390000	1.1259	TBC1D1
14	4380001	4430000	1.12564	FAM135B
3	18140001	18190000	1.12563	LOC104971497|CRCT1
2	96340001	96390000	1.12556	LOC538688
7	49740001	49790000	1.1251	FAM53C|KDM3B
17	71980001	72030000	1.12478	PPM1F|MAPK1
24	32880001	32930000	1.12411	LAMA3
19	36940001	36990000	1.12409	SPOP
11	50280001	50330000	1.12372	DNAH6
21	57440001	57490000	1.12332	GOLGA5
2	60380001	60430000	1.12286	THSD7B
1	74980001	75030000	1.12229	FGF12
5	58200001	58250000	1.12225	OR6C68
2	90840001	90890000	1.12188	BMPR2
13	18500001	18550000	1.12176	PARD3
3	22200001	22250000	1.12127	LOC107132285|LOC107132284
1	6320001	6370000	1.12107	GRIK1
11	49400001	49450000	1.12071	C11H2orf68|TMEM150A|RNF181|VAMP5|GGCX|VAMP8
7	42000001	42050000	1.11958	OR2T4
4	94140001	94190000	1.1195	CEP41
21	20100001	20150000	1.11868	LOC100298625|LOC100298937|LOC100299845|LOC512617
5	31480001	31530000	1.11857	LOC504567|LOC781840
7	52440001	52490000	1.11801	PCDHGB4|PCDHGA8|PCDHGA2
6	56820001	56870000	1.11743	C6H4orf19
20	31360001	31410000	1.1169	CCL28
26	660001	710000	1.11684	UBE2D1
16	66580001	66630000	1.11589	LOC101904614
7	49480001	49530000	1.11564	WNT8A|FAM13B
25	28480001	28530000	1.11541	TYW1
17	67600001	67650000	1.11525	TTC28
17	52280001	52330000	1.11458	SBNO1|CDK2AP1|C17H12orf65
20	53480001	53530000	1.11454	CDH18
19	21720001	21770000	1.11438	ABR
21	15000001	15050000	1.11418	SLCO3A1
5	47960001	48010000	1.11417	HMGA2
29	18080001	18130000	1.11319	INTS4
6	97140001	97190000	1.11191	HNRNPD
2	91020001	91070000	1.11168	FAM117B
14	1600001	1650000	1.11165	LOC112449566|LOC104973965|LOC100848939
29	18060001	18110000	1.11146	INTS4
2	95440001	95490000	1.11097	KLF7
26	14000001	14050000	1.11051	KIF11
8	24980001	25030000	1.11002	DENND4C
8	28580001	28630000	1.10998	CCDC171
26	21100001	21150000	1.10995	CWF19L1|CHUK
7	50340001	50390000	1.10949	SIL1
7	54000001	54050000	1.10943	ARHGAP26
7	51860001	51910000	1.1091	LOC100847114|PCDHA3|PCDHA13|LOC104968501
9	70980001	71030000	1.10893	RPS12
8	28680001	28730000	1.10892	CCDC171
24	35100001	35150000	1.10828	USP14|ROCK1
25	28180001	28230000	1.10796	KCTD7|TPST1
10	25980001	26030000	1.10678	ZNF219|TMEM253|ARHGEF40|RNASE13
5	46940001	46990000	1.10618	GRIP1
17	53680001	53730000	1.10516	KDM2B
1	3600001	3650000	1.10509	HUNK
17	68600001	68650000	1.10433	AP1B1
24	37820001	37870000	1.10427	DLGAP1
7	49180001	49230000	1.10407	HNRNPA0|KLHL3
7	51420001	51470000	1.10355	PFDN1|CYSTM1
26	13860001	13910000	1.10328	IDE
25	28860001	28910000	1.10311	CALN1
25	28240001	28290000	1.10258	RABGEF1|TMEM248
1	6440001	6490000	1.10256	GRIK1
7	50620001	50670000	1.10242	MZB1|PROB1|PAIP2|SLC23A1|MATR3
20	33560001	33610000	1.10225	C7
10	26000001	26050000	1.10218	ZNF219|LOC100300237|ARHGEF40|RNASE13
3	22440001	22490000	1.10211	LOC788724|FMO5|CHD1L
2	97680001	97730000	1.10186	UNC80
5	66260001	66310000	1.10166	IGF1
6	103760001	103810000	1.10166	STK32B
10	44400001	44450000	1.10146	FRMD6
8	28600001	28650000	1.10094	CCDC171
27	34900001	34950000	1.10093	ADAM18
5	47060001	47110000	1.10088	GRIP1
2	89700001	89750000	1.10052	CFLAR
19	36920001	36970000	1.1001	SLC35B1|SPOP
14	6380001	6430000	1.09981	KHDRBS3
14	4460001	4510000	1.09927	FAM135B
17	50820001	50870000	1.09922	BRI3BP|DHX37
25	26600001	26650000	1.09909	SEPHS2
25	38740001	38790000	1.099	FSCN1|LOC100196899
11	70660001	70710000	1.09887	CLIP4|ALK
26	13880001	13930000	1.09848	IDE
5	47860001	47910000	1.09832	HMGA2
6	60860001	60910000	1.0982	SLC30A9
17	69820001	69870000	1.098	MORC2
10	52600001	52650000	1.09733	MYZAP
6	59780001	59830000	1.09724	APBB2
7	79200001	79250000	1.09717	LOC112447478
9	70940001	70990000	1.09681	RPS12|SLC18B1
7	80980001	81030000	1.09634	RASGRF2
5	48420001	48470000	1.09611	MSRB3
14	48780001	48830000	1.09575	TRPS1
25	23500001	23550000	1.09487	HS3ST4
13	12740001	12790000	1.09429	USP6NL
11	25680001	25730000	1.0942	THADA
2	90680001	90730000	1.09401	KIAA2012
10	56320001	56370000	1.09391	UNC13C
21	14920001	14970000	1.0934	SLCO3A1
8	28560001	28610000	1.0934	CCDC171
10	37080001	37130000	1.09275	MGA
11	70040001	70090000	1.09221	ALK
10	20980001	21030000	1.09169	REC8|RNF31|EMC9|PSME1|FITM1|DCAF11|IRF9|PSME2
25	20060001	20110000	1.09167	METTL9|LOC101905757
5	47000001	47050000	1.09164	GRIP1
26	5240001	5290000	1.09131	PCDH15
13	12680001	12730000	1.09118	USP6NL
1	64000001	64050000	1.09074	UPK1B|B4GALT4
5	46920001	46970000	1.09055	GRIP1
20	32820001	32870000	1.08998	OXCT1
26	32860001	32910000	1.08998	ACSL5
6	94960001	95010000	1.08995	FGF5
23	40600001	40650000	1.0897	ATXN1
11	28720001	28770000	1.08869	EPAS1
1	109180001	109230000	1.08865	RSRC1
25	25620001	25670000	1.08863	XPO6
14	47060001	47110000	1.08842	SLC30A8
5	64360001	64410000	1.08827	NR1H4
8	21700001	21750000	1.08814	DMRTA1
11	43540001	43590000	1.08811	PAPOLG
6	94980001	95030000	1.08809	CFAP299
26	5260001	5310000	1.08805	PCDH15
5	31420001	31470000	1.08798	LOC507383|OR8S1
7	53960001	54010000	1.0872	ARHGAP26
1	60380001	60430000	1.08687	GAP43
1	75140001	75190000	1.0865	FGF12
20	31540001	31590000	1.08588	NIM1K|ZNF131
27	26860001	26910000	1.08556	PPP2CB|UBXN8
20	53580001	53630000	1.08551	CDH18
5	59360001	59410000	1.08544	LOC788438
16	66560001	66610000	1.08513	LOC101904614
20	31560001	31610000	1.08497	ZNF131
11	27920001	27970000	1.08486	SRBD1
26	19240001	19290000	1.08475	R3HCC1L
11	75540001	75590000	1.08354	LOC112448894|KLHL29
10	75060001	75110000	1.08346	KCNH5
7	80580001	80630000	1.08329	ZFYVE16
7	50840001	50890000	1.08323	CXXC5
7	54020001	54070000	1.08293	ARHGAP26
2	97800001	97850000	1.0825	RPE|UNC80|KANSL1L
25	41640001	41690000	1.08212	LOC104968516|ZFAND2A|C25H7orf50
10	26040001	26090000	1.08211	LOC538679|TPPP2|RNASE13|NDRG2
1	69220001	69270000	1.08129	ITGB5
20	53440001	53490000	1.08126	CDH18
13	19760001	19810000	1.08117	NRP1
11	80800001	80850000	1.08104	GEN1
10	77480001	77530000	1.08087	FUT8
14	1620001	1670000	1.08057	LOC104973965|LY6D|LOC100848939|LYNX1
4	101680001	101730000	1.08048	CREB3L2
5	108940001	108990000	1.08029	CECR2
8	48460001	48510000	1.08018	GDA
1	122020001	122070000	1.08014	PLSCR1
5	66720001	66770000	1.08012	ASCL1
6	44880001	44930000	1.08005	ZCCHC4|ANAPC4
5	47020001	47070000	1.07986	GRIP1
25	20040001	20090000	1.07962	LOC101905757
14	2900001	2950000	1.07945	PTK2
6	95120001	95170000	1.07935	CFAP299
27	38940001	38990000	1.07828	PSD3
17	14340001	14390000	1.07786	SMARCA5
2	98120001	98170000	1.07773	MYL1
21	57500001	57550000	1.07738	GOLGA5
5	102020001	102070000	1.07701	WC-7
1	75040001	75090000	1.07692	FGF12
11	75560001	75610000	1.07655	LOC112448894|KLHL29
25	25640001	25690000	1.07561	XPO6
21	21020001	21070000	1.0755	TICRR|KIF7
5	50980001	51030000	1.07545	MON2
8	43880001	43930000	1.07543	KANK1
8	60020001	60070000	1.0753	LOC619011|LOC784594|TMEM8B|LOC529284
5	48480001	48530000	1.0753	MSRB3
5	47300001	47350000	1.0749	GRIP1
19	22180001	22230000	1.07454	VPS53
26	17760001	17810000	1.07414	TLL2
25	28120001	28170000	1.07367	TPST1
20	19480001	19530000	1.07345	PDE4D
21	57280001	57330000	1.07344	RIN3
5	70120001	70170000	1.07293	RIC8B
17	1740001	1790000	1.07271	TLL1
20	53420001	53470000	1.07252	CDH18
2	89940001	89990000	1.07212	TRAK2
26	13940001	13990000	1.07178	IDE
1	63940001	63990000	1.07174	UPK1B|C1H3orf30
2	91040001	91090000	1.07166	FAM117B
11	3420001	3470000	1.07162	VWA3B
16	12880001	12930000	1.07145	RGS21
7	51440001	51490000	1.07139	PFDN1
2	90860001	90910000	1.07113	BMPR2
27	34920001	34970000	1.07038	ADAM18
5	71140001	71190000	1.06975	SYN3
5	59660001	59710000	1.06763	LOC788615
10	26160001	26210000	1.0676	RNASE2|LOC112448555|LOC517093
24	32940001	32990000	1.06744	LAMA3
17	1960001	2010000	1.06706	MAP9
1	53040001	53090000	1.06687	HHLA2
1	108680001	108730000	1.06683	LOC101901911|MFSD1
4	95060001	95110000	1.06672	MKLN1
20	19500001	19550000	1.06658	PDE4D
17	67620001	67670000	1.06638	TTC28
24	35160001	35210000	1.06615	USP14|THOC1
25	25680001	25730000	1.06595	XPO6
5	66700001	66750000	1.06591	ASCL1|PAH
5	17980001	18030000	1.06578	TMTC3
5	108960001	109010000	1.06567	CECR2
8	22960001	23010000	1.06543	LOC100298530|LOC100298573|IFNAA|LOC515953
7	50360001	50410000	1.06483	SIL1
17	71940001	71990000	1.06479	VPREB1|PPM1F|TOP3B
6	23760001	23810000	1.0647	PPP3CA
27	25880001	25930000	1.06419	LOC101904305
27	15880001	15930000	1.06398	SORBS2
13	2920001	2970000	1.06386	PAK5
28	41200001	41250000	1.06365	WAPL
7	49500001	49550000	1.06356	WNT8A
24	32740001	32790000	1.06338	LAMA3
27	6020001	6070000	1.06312	LOC789175|LOC101905775|SPAG11B
2	94460001	94510000	1.0628	EEF1B2|NDUFS1|GPR1
20	20480001	20530000	1.06234	RAB3C
1	6240001	6290000	1.06233	GRIK1
5	4120001	4170000	1.06222	LOC523590
11	27880001	27930000	1.06199	LOC526524|SRBD1
11	46880001	46930000	1.06151	PSD4|PAX8
5	47100001	47150000	1.0613	GRIP1
5	69780001	69830000	1.06114	POLR3B
14	6500001	6550000	1.06108	KHDRBS3
5	70100001	70150000	1.06089	RIC8B
3	18280001	18330000	1.06065	CRNN
6	60840001	60890000	1.06057	SLC30A9
8	28500001	28550000	1.06042	CCDC171
5	57680001	57730000	1.06015	LOC100847112|LOC615284
7	53980001	54030000	1.06002	ARHGAP26
19	40240001	40290000	1.05997	ORMDL3|GSDMB|LRRC3C|GSDMA
20	57060001	57110000	1.05986	2011-03-01
5	22680001	22730000	1.05929	EEA1
25	26640001	26690000	1.05918	ITGAL
16	66100001	66150000	1.05906	RNF2|TRMT1L
19	37040001	37090000	1.05871	NXPH3
25	28900001	28950000	1.05821	CALN1
16	75860001	75910000	1.05809	LOC616002|LOC519127
24	35420001	35470000	1.05791	COLEC12
13	18540001	18590000	1.05754	PARD3
27	38980001	39030000	1.05749	NAT1
24	35120001	35170000	1.05647	USP14|ROCK1
5	64280001	64330000	1.0564	SLC17A8
6	60000001	60050000	1.05598	APBB2
11	43520001	43570000	1.05594	PAPOLG
26	14800001	14850000	1.05573	CEP55|MYOF
10	26360001	26410000	1.05473	RNASE6|RNASE4|ANG|ANG2
1	98660001	98710000	1.05471	LOC107131228
19	34660001	34710000	1.05466	RAI1
5	56240001	56290000	1.05418	LRP1
11	48800001	48850000	1.05413	POLR1A
16	66140001	66190000	1.05406	TRMT1L|SWT1
6	44860001	44910000	1.05402	ZCCHC4
20	56300001	56350000	1.0538	MYO10
25	13500001	13550000	1.05377	BFAR|PARN
1	108700001	108750000	1.05368	MFSD1
24	40540001	40590000	1.05364	PTPRM
5	47940001	47990000	1.05354	HMGA2
3	22340001	22390000	1.05298	CHD1L
19	40200001	40250000	1.05277	IKZF3|ZPBP2|GSDMB
2	98180001	98230000	1.05263	LANCL1
1	74960001	75010000	1.05252	FGF12
7	51480001	51530000	1.0519	PFDN1
3	22420001	22470000	1.05169	FMO5|CHD1L
11	80780001	80830000	1.05133	MSGN1|GEN1
20	19520001	19570000	1.05103	PDE4D
20	53820001	53870000	1.05055	CDH18
5	31100001	31150000	1.05045	KANSL2
1	98680001	98730000	1.05028	LOC107131228
24	32420001	32470000	1.05019	OSBPL1A
19	23260001	23310000	1.05015	SRR|TSR1|SMG6|SGSM2
8	28840001	28890000	1.05003	SNAPC3
1	69200001	69250000	1.05001	ITGB5
5	47920001	47970000	1.04992	HMGA2
7	51660001	51710000	1.04927	ANKHD1
10	48900001	48950000	1.04907	RORA
9	56940001	56990000	1.04881	EPHA7
20	33520001	33570000	1.04866	C7
7	39720001	39770000	1.04793	CLK4
5	70660001	70710000	1.04779	BTBD11
5	83460001	83510000	1.04701	ITPR2
5	108980001	109030000	1.04671	CECR2
17	68460001	68510000	1.04662	EMID1|KREMEN1
10	23200001	23250000	1.04645	LOC100336282
11	68800001	68850000	1.04612	GALNT14
14	81580001	81630000	1.04596	COL14A1
27	27460001	27510000	1.04581	LOC112444611
8	45640001	45690000	1.0455	APBA1
9	42160001	42210000	1.0452	SEC63
17	63660001	63710000	1.04492	UBE3B|KCTD10
25	20080001	20130000	1.04467	METTL9
8	22980001	23030000	1.04461	IFNAA|LOC515953|LOC617135|LOC618859
25	38160001	38210000	1.04454	CYTH3
26	21140001	21190000	1.0439	BLOC1S2|CWF19L1|PKD2L1
3	18160001	18210000	1.04372	CRCT1
11	48100001	48150000	1.04324	CD8A|RMND5A
5	110740001	110790000	1.04312	RPL3|LOC101906018|SYNGR1
8	41920001	41970000	1.04298	PUM3
4	113080001	113130000	1.04254	GIMAP4|GIMAP7
26	33460001	33510000	1.04235	TCF7L2
27	15960001	16010000	1.04235	SORBS2
26	14040001	14090000	1.04196	HHEX|KIF11
1	122000001	122050000	1.04192	PLSCR1
26	13920001	13970000	1.04174	IDE
1	64280001	64330000	1.04145	TIMMDC1|CD80
19	19480001	19530000	1.04101	LYRM9
10	74980001	75030000	1.04071	KCNH5
13	51340001	51390000	1.04057	MAVS|AP5S1
2	60200001	60250000	1.04053	THSD7B
11	27840001	27890000	1.04052	SRBD1
4	101120001	101170000	1.04048	DGKI
7	50000001	50050000	1.04025	CTNNA1
14	48760001	48810000	1.03978	TRPS1
1	97980001	98030000	1.03972	MECOM
11	44260001	44310000	1.03964	SOWAHC|SEPT10
17	58660001	58710000	1.03941	MED13L
19	51340001	51390000	1.03927	BAHCC1
6	103800001	103850000	1.03899	STK32B
18	5300001	5350000	1.0389	WWOX
5	47360001	47410000	1.03873	GRIP1
5	70820001	70870000	1.0385	BTBD11
2	90040001	90090000	1.03789	C2CD6
25	28140001	28190000	1.03787	TPST1
10	75040001	75090000	1.03753	KCNH5
24	34980001	35030000	1.03744	MGC133647|ROCK1
5	66640001	66690000	1.03724	PAH
6	94920001	94970000	1.03673	FGF5
11	27860001	27910000	1.03656	SRBD1
7	50640001	50690000	1.03646	MZB1|PROB1|PAIP2|SLC23A1|SPATA24|DNAJC18
24	35380001	35430000	1.03637	COLEC12
20	20260001	20310000	1.03575	PDE4D
11	80960001	81010000	1.03551	VSNL1
19	51320001	51370000	1.0355	BAHCC1
25	25800001	25850000	1.03546	SBK1
20	19460001	19510000	1.03467	PDE4D
18	5340001	5390000	1.03361	WWOX
1	67180001	67230000	1.03352	DIRC2
21	6420001	6470000	1.03344	ADAMTS17
29	19120001	19170000	1.03339	LOC112444840
1	6540001	6590000	1.03336	GRIK1
5	46680001	46730000	1.03323	GRIP1
19	42820001	42870000	1.03281	CNTD1|AOC2|WNK4|COA3|BECN1|PSME3
21	57480001	57530000	1.03261	GOLGA5
11	80980001	81030000	1.03248	VSNL1
21	57260001	57310000	1.03219	RIN3
1	67160001	67210000	1.03215	DIRC2
26	16880001	16930000	1.03212	SORBS1
26	14020001	14070000	1.03179	KIF11
11	48040001	48090000	1.03173	CD8B
25	28620001	28670000	1.0312	CALN1
5	15480001	15530000	1.03071	RASSF9
8	44940001	44990000	1.03038	PIP5K1B
26	21120001	21170000	1.03029	CWF19L1|CHUK
6	97060001	97110000	1.03022	LOC112447112
25	26680001	26730000	1.03003	ZNF768|ITGAL|LOC100847190
28	41180001	41230000	1.03002	WAPL
5	110120001	110170000	1.02898	KCNJ4|KDELR3|DDX17
7	51140001	51190000	1.02859	NRG2
20	22380001	22430000	1.02846	MAP3K1
29	12540001	12590000	1.02837	RAB30
7	51540001	51590000	1.02825	HBEGF|SLC4A9
14	4480001	4530000	1.0281	FAM135B
11	55940001	55990000	1.02805	CTNNA2
7	50720001	50770000	1.028	SMIM33|TMEM173|ECSCR
11	48520001	48570000	1.0276	REEP1
25	28980001	29030000	1.02726	CALN1
11	70080001	70130000	1.02724	ALK
5	64680001	64730000	1.02713	ANO4
6	60800001	60850000	1.02688	TMEM33
1	109040001	109090000	1.02686	RSRC1
17	58840001	58890000	1.02659	MED13L
25	26660001	26710000	1.02647	ZNF768|ITGAL
18	5240001	5290000	1.02628	WWOX
6	60820001	60870000	1.02601	SLC30A9|TMEM33
1	153460001	153510000	1.02598	RFTN1
2	99340001	99390000	1.02587	ERBB4
23	9400001	9450000	1.02538	RPL10A|FANCE|TEAD3
13	65060001	65110000	1.02496	SCAND1|CNBD2|PHF20
14	11200001	11250000	1.02483	LOC100299192
5	44240001	44290000	1.02462	LOC112446693
27	6000001	6050000	1.02439	TAP|LOC789175|LOC101905775|SPAG11B
26	5280001	5330000	1.02433	PCDH15
24	12420001	12470000	1.02402	SERPINB8|LOC281376
7	51600001	51650000	1.02381	ANKHD1
2	60400001	60450000	1.0235	THSD7B
7	79180001	79230000	1.02269	LOC112447478
8	24940001	24990000	1.02216	DENND4C
17	1700001	1750000	1.02195	TLL1
20	31580001	31630000	1.02178	ZNF131
1	153800001	153850000	1.02146	LOC101907852
1	53380001	53430000	1.02133	DZIP3
1	84200001	84250000	1.02124	ATP11B
10	75080001	75130000	1.02099	KCNH5
1	65100001	65150000	1.02085	FSTL1
1	153480001	153530000	1.01985	RFTN1
26	13840001	13890000	1.01938	IDE
1	64140001	64190000	1.0185	ARHGAP31
10	37060001	37110000	1.0184	MGA
20	32800001	32850000	1.01819	OXCT1
16	77540001	77590000	1.01819	PTPRC
19	21300001	21350000	1.01818	SLC6A4|BLMH
12	70780001	70830000	1.01813	LOC523431|LOC100336232
14	1580001	1630000	1.01809	LOC112449566|LOC112441461
5	47120001	47170000	1.01777	GRIP1
5	59880001	59930000	1.01773	TESPA1|NEUROD4
26	33540001	33590000	1.01764	TCF7L2
11	74640001	74690000	1.01727	NCOA1
11	77840001	77890000	1.01706	APOB
6	59800001	59850000	1.01684	APBB2
6	66760001	66810000	1.01657	TXK
1	5160001	5210000	1.01633	LOC112446984|LOC112446985|LOC618359
1	6300001	6350000	1.0163	GRIK1
19	42920001	42970000	1.0162	LOC100138645|G6PC
20	56240001	56290000	1.0162	MYO10
21	20940001	20990000	1.0161	RHCG
4	110500001	110550000	1.01604	CNTNAP2
5	55880001	55930000	1.01525	DTX3|PIP4K2C|KIF5A
5	64560001	64610000	1.01499	ANO4
10	44380001	44430000	1.01494	FRMD6
9	42180001	42230000	1.01486	SEC63
11	74580001	74630000	1.01485	NCOA1
16	66160001	66210000	1.01464	TRMT1L|SWT1
11	49380001	49430000	1.01451	C11H2orf68|TMEM150A|RNF181|VAMP5|USP39|VAMP8
14	6460001	6510000	1.01444	KHDRBS3
19	36960001	37010000	1.01425	SPOP
11	22360001	22410000	1.01422	SLC8A1
17	69280001	69330000	1.0142	OSM|CASTOR1|TBC1D10A
1	60460001	60510000	1.01402	LSAMP
19	35560001	35610000	1.01374	NME2|NME1|MBTD1
20	19220001	19270000	1.0137	PDE4D
1	109200001	109250000	1.01357	RSRC1
20	53500001	53550000	1.01354	CDH18
24	38720001	38770000	1.01282	AKAIN1
26	14860001	14910000	1.01275	RBP4|FFAR4
5	100320001	100370000	1.0119	CLECL1
5	51180001	51230000	1.0119	USP15
4	95020001	95070000	1.01168	MKLN1
6	95160001	95210000	1.01164	CFAP299
11	44380001	44430000	1.01161	SH3RF3
7	51920001	51970000	1.01124	LOC112447439|LOC100847156|PCDHA13
17	73120001	73170000	1.01093	DGCR6L|LOC101903252|PRODH
17	69180001	69230000	1.01066	HORMAD2
5	108280001	108330000	1.01037	DCP1B|CACNA2D4
19	51300001	51350000	1.01031	BAHCC1
19	40220001	40270000	1.00992	ORMDL3|ZPBP2|GSDMB|LRRC3C
24	35400001	35450000	1.0092	COLEC12
25	41680001	41730000	1.0091	GPER1|GPR146|C25H7orf50
13	51360001	51410000	1.00895	CDC25B|AP5S1
26	13600001	13650000	1.00886	CPEB3
21	20360001	20410000	1.00853	ACAN
5	109000001	109050000	1.00851	CECR2
17	15020001	15070000	1.00844	LOC112442091
4	101080001	101130000	1.00835	DGKI
11	50380001	50430000	1.00833	DNAH6
5	36000001	36050000	1.00824	TMEM117
5	46960001	47010000	1.00797	GRIP1
11	44280001	44330000	1.0077	2010-09-01
19	19520001	19570000	1.00713	LYRM9
16	66180001	66230000	1.00689	SWT1
11	44400001	44450000	1.00672	SH3RF3
29	18240001	18290000	1.00612	RSF1
16	66060001	66110000	1.00583	RNF2
8	43840001	43890000	1.00571	KANK1
17	72040001	72090000	1.00555	MAPK1|YPEL1|PPIL2
11	62900001	62950000	1.00547	AFTPH
1	66780001	66830000	1.00536	CSTA|CCDC58|FAM162A
8	45300001	45350000	1.00487	TJP2
14	2860001	2910000	1.00486	PTK2
20	56320001	56370000	1.00471	MYO10
7	49840001	49890000	1.00469	ETF1
1	69140001	69190000	1.00455	UMPS
7	52040001	52090000	1.00441	PCDHA13
11	66480001	66530000	1.00441	C1D
5	58000001	58050000	1.00428	LOC100140445
13	43520001	43570000	1.00419	LOC112449293
13	12660001	12710000	1.00408	USP6NL
10	26020001	26070000	1.00406	LOC100300237|LOC538679|ARHGEF40|RNASE13
1	72300001	72350000	1.00401	XXYLT1
14	55940001	55990000	1.00389	EMC2
10	75000001	75050000	1.00346	KCNH5
5	59560001	59610000	1.0033	LOC788552
5	70080001	70130000	1.00292	RIC8B
11	75140001	75190000	1.00257	ATAD2B
10	44420001	44470000	1.00228	FRMD6
14	4360001	4410000	1.00224	FAM135B
5	66680001	66730000	1.00206	PAH
28	41220001	41270000	1.00204	WAPL
14	47080001	47130000	1.00193	SLC30A8
5	47200001	47250000	1.00149	GRIP1
11	70060001	70110000	1.00115	ALK
16	66080001	66130000	1.00102	RNF2
4	101520001	101570000	1.00098	DGKI
25	13480001	13530000	1.00088	PARN
7	42040001	42090000	1.00086	LOC511141|LOC616938
26	14780001	14830000	1.00074	CEP55|MYOF
24	35140001	35190000	1.00056	USP14|THOC1|ROCK1
20	32700001	32750000	1.00017	OXCT1
26	21040001	21090000	0.999948	LOC511498|ERLIN1
13	18560001	18610000	0.999843	PARD3
17	68220001	68270000	0.999839	ZNRF3
22	60001	110000	0.999809	LOC112443458
7	49980001	50030000	0.999691	CTNNA1
27	39000001	39050000	0.99966	NAT1
8	15100001	15150000	0.999252	LINGO2
24	35060001	35110000	0.999137	ROCK1
19	24240001	24290000	0.999045	TRPV1|TRPV3
17	68580001	68630000	0.998963	RASL10A|GAS2L1|AP1B1
3	22760001	22810000	0.99841	LOC112445957
1	64260001	64310000	0.998384	POGLUT1|TIMMDC1|CD80
2	60360001	60410000	0.998319	THSD7B
1	108960001	109010000	0.998142	RSRC1
22	1080001	1130000	0.998075	EGFR
2	98140001	98190000	0.998064	LANCL1
19	24680001	24730000	0.997804	CYB5D2|ZZEF1|ANKFY1
26	680001	730000	0.997408	UBE2D1
4	95040001	95090000	0.997406	MKLN1
26	15020001	15070000	0.997121	FRA10AC1
11	19820001	19870000	0.997112	QPCT
11	74560001	74610000	0.99631	NCOA1
19	25120001	25170000	0.996025	FBXO39|XAF1
21	57460001	57510000	0.995996	GOLGA5
29	18040001	18090000	0.995805	INTS4
7	49800001	49850000	0.99569	REEP2|EGR1|KDM3B
14	4400001	4450000	0.995613	FAM135B
5	36080001	36130000	0.995272	TMEM117
17	63600001	63650000	0.995261	MVK|MMAB
19	19460001	19510000	0.994773	LYRM9
14	2840001	2890000	0.994386	PTK2
17	68980001	69030000	0.994341	MTMR3
6	59880001	59930000	0.994312	APBB2
24	33480001	33530000	0.993696	RBBP8
18	5260001	5310000	0.993668	WWOX
1	64920001	64970000	0.993553	GPR156
11	74820001	74870000	0.993386	ITSN2
1	6220001	6270000	0.993345	GRIK1
1	1420001	1470000	0.993294	SLC5A3|MRPS6
10	75100001	75150000	0.992836	KCNH5
20	56340001	56390000	0.992745	MYO10
5	47900001	47950000	0.992399	HMGA2
6	103780001	103830000	0.99234	STK32B
21	20120001	20170000	0.992209	LOC100298937|LOC100299845|LOC512617|LOC531169
6	95140001	95190000	0.992105	CFAP299
10	48880001	48930000	0.991927	RORA
3	22160001	22210000	0.991863	LOC107132284
16	72400001	72450000	0.99186	KCNH1
3	22840001	22890000	0.991054	PDE4DIP
1	152200001	152250000	0.990606	CAPN7
8	27500001	27550000	0.990606	BNC2
11	74420001	74470000	0.990152	PTRHD1|CENPO|NCOA1
14	31740001	31790000	0.990022	CPA6
5	47880001	47930000	0.989891	HMGA2
16	58420001	58470000	0.989553	BRINP2
11	74540001	74590000	0.989359	NCOA1
11	44420001	44470000	0.989062	SH3RF3
1	70160001	70210000	0.98905	RPL35A|IQCG|LMLN
11	27820001	27870000	0.989027	SRBD1
5	56020001	56070000	0.988912	INHBC|R3HDM2
11	50320001	50370000	0.988832	DNAH6
7	51460001	51510000	0.988808	PFDN1
1	96520001	96570000	0.988593	EIF5A2
27	26840001	26890000	0.988411	GSR|UBXN8
2	60300001	60350000	0.988292	LOC785761|THSD7B
26	9140001	9190000	0.988207	MINPP1
23	29620001	29670000	0.988202	LOC784652|LOC784681
5	55980001	56030000	0.988078	ARHGAP9|INHBE|GLI1|INHBC|MARS
11	66760001	66810000	0.987354	PLEK
20	58640001	58690000	0.987309	TRIO
9	70280001	70330000	0.987125	MOXD1
26	15680001	15730000	0.986921	PLCE1
8	23420001	23470000	0.986911	FOCAD
8	45340001	45390000	0.986325	TJP2
29	5160001	5210000	0.986324	TRIM77
6	97160001	97210000	0.986238	HNRNPDL|HNRNPD
20	53460001	53510000	0.985994	CDH18
18	5320001	5370000	0.985822	WWOX
26	15480001	15530000	0.98572	PLCE1
6	59980001	60030000	0.985544	APBB2
1	70460001	70510000	0.985508	MUC20|MUC4
5	69740001	69790000	0.985144	POLR3B
5	18220001	18270000	0.985052	KITLG
19	22860001	22910000	0.984857	SMYD4|RPA1
6	45220001	45270000	0.984661	SEL1L3
11	66680001	66730000	0.984564	CNRIP1
8	27440001	27490000	0.984512	BNC2
4	90960001	91010000	0.984096	GRM8
10	26480001	26530000	0.984031	RNASE12|RNASE11
5	46980001	47030000	0.983974	GRIP1
10	75020001	75070000	0.983622	KCNH5
13	3820001	3870000	0.98326	SLX4IP
24	40440001	40490000	0.982562	PTPRM
27	41520001	41570000	0.982497	THRB
5	70220001	70270000	0.982375	TMEM263|CRY1|MTERF2
11	75280001	75330000	0.982354	KLHL29
10	83700001	83750000	0.981875	RGS6
5	48940001	48990000	0.981862	TBC1D30
6	60880001	60930000	0.98183	SLC30A9
1	65020001	65070000	0.981579	GPR156
19	24660001	24710000	0.981521	ZZEF1
28	3060001	3110000	0.981134	LOC614741
11	48680001	48730000	0.981074	IMMT|PTCD3
5	48460001	48510000	0.980472	MSRB3
14	31720001	31770000	0.980395	CPA6
13	18480001	18530000	0.980231	PARD3
[truncated: 1,861 more rows]

## Sheet: Table S7
Table S8. Summary of genes from XP-EHH in China and Bangladesh-Myanmar gayal.
CHROM	BIN_START	BIN_END	XP-EHH	GENE
3	18040001	18090000	4.5	C3H1orf68
1	122440001	122490000	4.5	PLOD2
4	112080001	112130000	4.48	EZH2
18	5400001	5450000	4.47	WWOX
4	101100001	101150000	4.45	DGKI
18	5420001	5470000	4.45	WWOX
18	5380001	5430000	4.42	WWOX
3	18020001	18070000	4.4	KPRP
18	5340001	5390000	4.39	WWOX
18	5360001	5410000	4.36	WWOX
1	122460001	122510000	4.36	PLOD2
5	22520001	22570000	4.3	PLEKHG7
8	45180001	45230000	4.29	FXN
4	101120001	101170000	4.29	DGKI
1	52680001	52730000	4.28	CD47
1	122240001	122290000	4.26	PLSCR4
7	80760001	80810000	4.25	MSH3
10	92300001	92350000	4.25	TSHR
2	94520001	94570000	4.23	GPR1
4	8660001	8710000	4.22	FZD1
2	94500001	94550000	4.22	GPR1
1	122220001	122270000	4.2	PLSCR4
18	5240001	5290000	4.17	WWOX
18	5220001	5270000	4.17	WWOX
4	101080001	101130000	4.16	DGKI
4	8640001	8690000	4.14	FZD1
4	10120001	10170000	4.13	CDK6
18	5440001	5490000	4.13	WWOX
18	5320001	5370000	4.13	WWOX
7	80740001	80790000	4.12	MSH3|DHFR
8	45140001	45190000	4.08	PIP5K1B
1	122420001	122470000	4.06	PLOD2
8	45200001	45250000	4.04	FXN
13	18480001	18530000	4.01	PARD3
8	48900001	48950000	4	TMC1
7	80780001	80830000	3.97	MSH3
4	112060001	112110000	3.95	EZH2
13	18500001	18550000	3.95	PARD3
18	5200001	5250000	3.94	CLEC3A|WWOX
26	14220001	14270000	3.93	EXOC6
13	18520001	18570000	3.92	PARD3
8	48880001	48930000	3.91	TMC1
3	18000001	18050000	3.91	KPRP
13	18460001	18510000	3.9	PARD3
29	47460001	47510000	3.89	PPFIA1
26	14200001	14250000	3.89	EXOC6
3	18120001	18170000	3.88	LOC104971496|LOC104971497
8	45220001	45270000	3.87	FXN
2	94540001	94590000	3.87	GPR1
8	48920001	48970000	3.86	TMC1
8	48860001	48910000	3.86	TMC1
16	75340001	75390000	3.86	PLXNA2
7	80720001	80770000	3.85	MSH3|DHFR
8	45120001	45170000	3.84	PIP5K1B
4	10140001	10190000	3.83	CDK6
3	18060001	18110000	3.82	C3H1orf68|LCE3C
22	52540001	52590000	3.82	NBEAL2|CCDC12
5	22540001	22590000	3.8	PLEKHG7
4	101140001	101190000	3.79	DGKI
1	52700001	52750000	3.79	CD47
13	18540001	18590000	3.79	PARD3
1	122040001	122090000	3.79	PLSCR1
26	14240001	14290000	3.78	EXOC6
14	1920001	1970000	3.78	TSNARE1
11	3360001	3410000	3.75	VWA3B
3	18080001	18130000	3.74	LCE3C|LOC104971496
6	103820001	103870000	3.73	STK32B
26	14320001	14370000	3.73	EXOC6
4	112160001	112210000	3.72	PDIA4
9	52980001	53030000	3.71	GPR63
1	122060001	122110000	3.71	PLSCR1
8	45240001	45290000	3.7	FXN|TJP2
29	47440001	47490000	3.7	PPFIA1
26	14300001	14350000	3.67	EXOC6
17	71160001	71210000	3.67	LOC100297192
6	103800001	103850000	3.66	STK32B
25	38560001	38610000	3.66	LOC618554|LOC101906717
17	66160001	66210000	3.66	SRRD|TFIP11|TPST2
7	80700001	80750000	3.65	MSH3|DHFR
2	56460001	56510000	3.65	LRP1B
22	51840001	51890000	3.65	MAP4
16	75320001	75370000	3.65	PLXNA2
1	122260001	122310000	3.65	PLSCR4
10	75000001	75050000	3.65	KCNH5
1	52720001	52770000	3.64	CD47
1	122080001	122130000	3.64	PLSCR1
17	66140001	66190000	3.63	HPS4|SRRD|TFIP11
1	122340001	122390000	3.63	PLOD2
9	52960001	53010000	3.62	GPR63
3	17980001	18030000	3.62	KPRP
26	14340001	14390000	3.62	EXOC6
25	38580001	38630000	3.62	LOC101906717|RNF216
18	5260001	5310000	3.62	WWOX
10	74980001	75030000	3.62	KCNH5
26	14280001	14330000	3.6	EXOC6
26	14260001	14310000	3.6	EXOC6
13	12720001	12770000	3.6	USP6NL
4	112180001	112230000	3.59	PDIA4
2	56480001	56530000	3.59	LRP1B
13	18440001	18490000	3.59	PARD3
6	95000001	95050000	3.58	CFAP299
3	107880001	107930000	3.58	POU3F1
13	18560001	18610000	3.58	PARD3
3	18100001	18150000	3.57	LCE3C|LOC104971496|LOC104971497
17	66200001	66250000	3.57	TPST2
3	107940001	107990000	3.56	FHL3|UTP11|SF3A3
3	107920001	107970000	3.56	FHL3|POU3F1|UTP11
11	68820001	68870000	3.56	GALNT14
20	53880001	53930000	3.55	CDH18
19	41980001	42030000	3.54	P3H4|NT5C3B|JUP|FKBP10|KLHL10
17	71280001	71330000	3.54	SLC2A11|MIF|GSTT4|GSTT2|GSTT1
29	24980001	25030000	3.53	NAV2
25	38600001	38650000	3.53	RNF216
20	53900001	53950000	3.53	CDH18
15	7280001	7330000	3.53	TRPC6
1	98640001	98690000	3.52	LOC107131228
1	60600001	60650000	3.52	LSAMP
9	52880001	52930000	3.51	NDUFAF4
1	75020001	75070000	3.51	FGF12
15	880001	930000	3.51	LOC515790
15	29560001	29610000	3.51	FOXR1|CCDC84|TRAPPC4|SLC37A4|RPS25
11	3540001	3590000	3.51	CNGA3|VWA3B
1	122320001	122370000	3.51	PLOD2
2	94480001	94530000	3.5	EEF1B2|NDUFS1|GPR1
1	122360001	122410000	3.5	PLOD2
8	5720001	5770000	3.49	HMGB2|GALNT7|SAP30
1	98600001	98650000	3.49	LOC107131228
1	75000001	75050000	3.49	FGF12
4	10100001	10150000	3.48	CDK6
3	17960001	18010000	3.48	LOC112445868
26	14360001	14410000	3.48	CYP26C1|EXOC6
1	98620001	98670000	3.48	LOC107131228
17	69420001	69470000	3.48	SEC14L4|SEC14L2|MTFP1|SEC14L3
14	1900001	1950000	3.48	TSNARE1
13	12560001	12610000	3.48	USP6NL
10	75140001	75190000	3.48	KCNH5
9	94120001	94170000	3.47	ZDHHC14
22	52560001	52610000	3.47	PTH1R|CCDC12
20	53920001	53970000	3.47	CDH18
1	74980001	75030000	3.47	FGF12
13	18580001	18630000	3.47	PARD3
10	75160001	75210000	3.47	KCNH5
6	95160001	95210000	3.46	CFAP299
20	53320001	53370000	3.46	CDH18
12	21720001	21770000	3.46	LOC516736
9	53000001	53050000	3.45	GPR63
8	45260001	45310000	3.45	TJP2
4	8620001	8670000	3.45	FZD1
19	48300001	48350000	3.45	ERN1
13	18600001	18650000	3.45	PARD3
11	36560001	36610000	3.45	PSME4|GPR75
22	51820001	51870000	3.44	MAP4
21	66860001	66910000	3.44	DYNC1H1
17	69400001	69450000	3.44	SEC14L2|MTFP1|SEC14L3
14	6540001	6590000	3.44	KHDRBS3
11	3560001	3610000	3.44	CNGA3|VWA3B
8	5700001	5750000	3.43	HMGB2|GALNT7
7	3120001	3170000	3.43	WNT9A
20	53420001	53470000	3.43	CDH18
10	75200001	75250000	3.43	KCNH5
8	45100001	45150000	3.42	PIP5K1B
3	18140001	18190000	3.42	LOC104971497|CRCT1
20	53340001	53390000	3.42	CDH18
18	5460001	5510000	3.42	WWOX
10	75020001	75070000	3.42	KCNH5
6	95020001	95070000	3.41	CFAP299
5	69960001	70010000	3.41	RFX4
17	71260001	71310000	3.41	DERL3|SLC2A11|MIF
17	66180001	66230000	3.41	TFIP11|TPST2
1	75040001	75090000	3.41	FGF12
26	14180001	14230000	3.4	EXOC6
2	56600001	56650000	3.4	LRP1B
2	56440001	56490000	3.4	LRP1B
24	33240001	33290000	3.4	TMEM241
18	5300001	5350000	3.4	WWOX
13	18620001	18670000	3.4	PARD3
11	70660001	70710000	3.4	CLIP4|ALK
9	69900001	69950000	3.39	LOC101904601
6	103780001	103830000	3.39	STK32B
5	46680001	46730000	3.39	GRIP1
7	39040001	39090000	3.38	LOC509184|FAM193B
23	37420001	37470000	3.38	CDKAL1
22	51860001	51910000	3.38	MAP4
2	117480001	117530000	3.38	DNER
2	117460001	117510000	3.38	DNER
20	53860001	53910000	3.38	CDH18
17	71140001	71190000	3.38	LOC100297192
10	75180001	75230000	3.38	KCNH5
6	103840001	103890000	3.37	STK32B
3	107900001	107950000	3.37	POU3F1|UTP11
2	56500001	56550000	3.37	LRP1B
19	48320001	48370000	3.37	ERN1|TEX2
17	68280001	68330000	3.37	ZNRF3
15	6500001	6550000	3.37	YAP1
10	75220001	75270000	3.37	KCNH5
6	95140001	95190000	3.36	CFAP299
29	47480001	47530000	3.36	CTTN|PPFIA1
25	38540001	38590000	3.36	RBAK|LOC618554|LOC101906717
25	24660001	24710000	3.36	C25H16orf82
1	122400001	122450000	3.36	PLOD2
9	69920001	69970000	3.35	LOC101904601
4	112040001	112090000	3.35	EZH2
4	111960001	112010000	3.35	CUL1
2	56620001	56670000	3.35	LRP1B
2	56580001	56630000	3.35	LRP1B
25	24640001	24690000	3.35	C25H16orf82
1	122020001	122070000	3.35	PLSCR1
10	74960001	75010000	3.35	KCNH5
7	39640001	39690000	3.34	COL23A1
7	39060001	39110000	3.34	LOC509184
5	47440001	47490000	3.34	HELB|GRIP1
4	110360001	110410000	3.34	CNTNAP2
22	52520001	52570000	3.34	NBEAL2|CCDC12
11	48240001	48290000	3.34	RNF103
10	75120001	75170000	3.34	KCNH5
25	38680001	38730000	3.33	RNF216
24	33260001	33310000	3.33	TMEM241|CABLES1
19	42000001	42050000	3.33	P3H4|NT5C3B|FKBP10|KLHL10|KLHL11|ACLY
1	60580001	60630000	3.33	LSAMP
15	7300001	7350000	3.33	TRPC6
13	12740001	12790000	3.33	USP6NL
3	17940001	17990000	3.32	LOC112445866|LOC112445867|LOC112445868
25	38700001	38750000	3.32	FSCN1|RNF216
24	33220001	33270000	3.32	TMEM241
22	14640001	14690000	3.32	VIPR1
2	113840001	113890000	3.32	NYAP2
1	74960001	75010000	3.32	FGF12
6	95180001	95230000	3.31	CFAP299
1	98580001	98630000	3.31	LOC107131228
17	69440001	69490000	3.31	SEC14L4|SEC14L3|LOC112441539
12	21800001	21850000	3.31	LOC101905818|SLC25A15|MRPS31
11	70640001	70690000	3.31	CLIP4|ALK
9	52860001	52910000	3.3	NDUFAF4
5	69980001	70030000	3.3	RFX4
5	69940001	69990000	3.3	RFX4
25	38620001	38670000	3.3	RNF216
19	40200001	40250000	3.3	IKZF3|ZPBP2|GSDMB
1	75060001	75110000	3.3	FGF12
13	18640001	18690000	3.3	PARD3
12	21740001	21790000	3.3	SLC25A15|LOC516736
5	60920001	60970000	3.29	CFAP54
20	53440001	53490000	3.29	CDH18
15	29540001	29590000	3.29	FOXR1|CCDC84|UPK2|RPS25
13	12580001	12630000	3.29	USP6NL
11	48360001	48410000	3.29	KDM3A|CHMP3
6	95100001	95150000	3.28	CFAP299
4	111920001	111970000	3.28	CUL1
21	22060001	22110000	3.28	IQGAP1|CRTC3
13	12700001	12750000	3.28	USP6NL
12	21760001	21810000	3.28	SLC25A15|LOC516736
6	94980001	95030000	3.27	CFAP299
22	14620001	14670000	3.27	LYZL4|VIPR1
17	66220001	66270000	3.27	CRYBB1|CRYBA4|TPST2
1	122300001	122350000	3.27	PLSCR4|PLOD2
1	108900001	108950000	3.27	GFM1|MLF1
20	53400001	53450000	3.26	CDH18
20	53300001	53350000	3.26	CDH18
15	29440001	29490000	3.26	CXCR5
14	1940001	1990000	3.26	TSNARE1
9	69940001	69990000	3.25	LOC101904601
5	69840001	69890000	3.25	RFX4
5	60560001	60610000	3.25	CDK17
4	111900001	111950000	3.25	CUL1
26	50880001	50930000	3.25	CFAP46
2	56520001	56570000	3.25	LRP1B
25	20040001	20090000	3.25	LOC101905757
23	37440001	37490000	3.25	CDKAL1|E2F3
11	3380001	3430000	3.25	VWA3B
9	94140001	94190000	3.24	ZDHHC14
7	80680001	80730000	3.24	ANKRD34B
7	22120001	22170000	3.24	SLC22A4|P4HA2|PDLIM4
6	66760001	66810000	3.24	TXK
5	60900001	60950000	3.24	CFAP54
2	56640001	56690000	3.24	LRP1B
25	38660001	38710000	3.24	RNF216
22	51880001	51930000	3.24	DHX30|MAP4
11	36580001	36630000	3.24	PSME4
4	111980001	112030000	3.23	CUL1|EZH2
12	21780001	21830000	3.23	LOC101905818|SLC25A15|LOC516736
7	80800001	80850000	3.22	MSH3
6	103860001	103910000	3.22	STK32B
5	69820001	69870000	3.22	POLR3B
2	56540001	56590000	3.22	LRP1B
15	29580001	29630000	3.22	CCDC84|TRAPPC4|SLC37A4|RPS25
14	6440001	6490000	3.22	KHDRBS3
1	122380001	122430000	3.22	PLOD2
5	60940001	60990000	3.21	CFAP54
4	112020001	112070000	3.21	EZH2
2	98440001	98490000	3.21	CPS1
26	50860001	50910000	3.21	CFAP46
2	56560001	56610000	3.21	LRP1B
2	117440001	117490000	3.21	DNER
17	71300001	71350000	3.21	GSTT4|GSTT2|GSTT1|DDT|CABIN1
1	122280001	122330000	3.21	PLSCR4
10	74940001	74990000	3.21	KCNH5
6	103880001	103930000	3.2	STK32B
25	38640001	38690000	3.2	RNF216
23	9380001	9430000	3.2	RPL10A|FANCE|PPARD
2	117500001	117550000	3.2	DNER
19	48280001	48330000	3.2	ERN1
14	6420001	6470000	3.2	KHDRBS3
12	32200001	32250000	3.2	GSX1
12	21700001	21750000	3.2	LOC516736
11	3460001	3510000	3.2	VWA3B
4	112000001	112050000	3.19	CUL1|EZH2
2	98420001	98470000	3.19	CPS1
2	56660001	56710000	3.19	LRP1B
24	34700001	34750000	3.19	GREB1L
20	53360001	53410000	3.19	CDH18
14	2940001	2990000	3.19	PTK2
13	12540001	12590000	3.19	USP6NL
9	52940001	52990000	3.18	GPR63
6	95080001	95130000	3.18	CFAP299
4	96000001	96050000	3.18	PLXNA4
3	107960001	108010000	3.18	FHL3|SF3A3|INPP5B
2	94560001	94610000	3.18	ZDBF2
25	20020001	20070000	3.18	CDR2|LOC101905757
23	9400001	9450000	3.18	RPL10A|FANCE|TEAD3
16	66560001	66610000	3.18	LOC101904614
14	15040001	15090000	3.18	WASHC5|NSMCE2
1	153420001	153470000	3.18	RFTN1
11	48420001	48470000	3.18	KDM3A
11	48340001	48390000	3.18	KDM3A|CHMP3
1	108920001	108970000	3.18	MLF1|RSRC1
10	52640001	52690000	3.18	MYZAP
9	53020001	53070000	3.17	GPR63
4	111940001	111990000	3.17	CUL1
11	3440001	3490000	3.17	VWA3B
7	39660001	39710000	3.16	COL23A1
5	69860001	69910000	3.16	RFX4
5	47460001	47510000	3.16	HELB|GRIP1
25	38720001	38770000	3.16	FSCN1|LOC100196899|RNF216
19	40220001	40270000	3.16	ORMDL3|ZPBP2|GSDMB|LRRC3C
17	68260001	68310000	3.16	ZNRF3
11	48380001	48430000	3.16	KDM3A
5	46720001	46770000	3.15	GRIP1
4	112200001	112250000	3.15	LOC506408|PDIA4
2	98400001	98450000	3.15	CPS1
24	33200001	33250000	3.15	TMEM241
13	12600001	12650000	3.15	USP6NL
11	3420001	3470000	3.15	VWA3B
2	76740001	76790000	3.14	CNTNAP5
25	38420001	38470000	3.14	ZNF853|C25H7orf26|ZNF316
22	14660001	14710000	3.14	SEC22C|VIPR1
2	117520001	117570000	3.14	DNER
14	1600001	1650000	3.14	LOC112449566|LOC104973965|LOC100848939
10	92320001	92370000	3.14	TSHR
10	92280001	92330000	3.14	TSHR
4	110500001	110550000	3.13	CNTNAP2
3	115460001	115510000	3.13	AGAP1
2	113820001	113870000	3.13	NYAP2
19	40180001	40230000	3.13	IKZF3|ZPBP2
15	860001	910000	3.13	LOC515790
14	2920001	2970000	3.13	PTK2
12	21820001	21870000	3.13	LOC101905818|MRPS31
7	54260001	54310000	3.12	ARHGAP26
6	95120001	95170000	3.12	CFAP299
5	69920001	69970000	3.12	RFX4
28	21760001	21810000	3.12	LOC785503
18	9220001	9270000	3.12	CDH13
1	60560001	60610000	3.12	LSAMP
14	2900001	2950000	3.12	PTK2
9	52920001	52970000	3.11	GPR63
6	95040001	95090000	3.11	CFAP299
5	69880001	69930000	3.11	RFX4
20	53380001	53430000	3.11	CDH18
19	48340001	48390000	3.11	ERN1|TEX2
16	37120001	37170000	3.11	SLC19A2|F5
1	60620001	60670000	3.11	LSAMP
11	48400001	48450000	3.11	KDM3A
11	3480001	3530000	3.11	VWA3B
9	69960001	70010000	3.1	LOC101904601
5	46700001	46750000	3.1	GRIP1
4	101720001	101770000	3.1	CREB3L2
29	24960001	25010000	3.1	NAV2
18	5280001	5330000	3.1	WWOX
15	7320001	7370000	3.1	TRPC6
11	3520001	3570000	3.1	VWA3B
6	66740001	66790000	3.09	NIPAL1|TXK
4	101160001	101210000	3.09	DGKI
25	20060001	20110000	3.09	METTL9|LOC101905757
22	14600001	14650000	3.09	LYZL4
21	57500001	57550000	3.09	GOLGA5
19	41820001	41870000	3.09	LOC112441510|KRT16|KRT17|KRT42
1	69180001	69230000	3.09	ITGB5
1	131060001	131110000	3.09	DZIP1L
10	75040001	75090000	3.09	KCNH5
6	103760001	103810000	3.08	STK32B
5	60540001	60590000	3.08	ELK3|CDK17
5	47860001	47910000	3.08	HMGA2
3	18160001	18210000	3.08	CRCT1
28	21840001	21890000	3.08	LOC785503
24	38700001	38750000	3.08	AKAIN1
23	9360001	9410000	3.08	PPARD
14	2880001	2930000	3.08	PTK2
14	21100001	21150000	3.08	LOC104974020
11	3500001	3550000	3.08	VWA3B
2	60220001	60270000	3.07	THSD7B
2	31660001	31710000	3.07	GRB14
1	98660001	98710000	3.07	LOC107131228
18	9500001	9550000	3.07	CDH13
1	60540001	60590000	3.07	LSAMP
15	900001	950000	3.07	LOC508315
11	36540001	36590000	3.07	ERLEC1|PSME4|GPR75
11	36400001	36450000	3.07	ASB3
10	75100001	75150000	3.07	KCNH5
3	105500001	105550000	3.06	NFYC|RIMS3
2	60240001	60290000	3.06	THSD7B
2	60180001	60230000	3.06	THSD7B
24	34720001	34770000	3.06	GREB1L
1	75080001	75130000	3.06	FGF12
15	840001	890000	3.06	LOC515790
13	18660001	18710000	3.06	PARD3
9	70960001	71010000	3.05	RPS12|SLC18B1
9	60200001	60250000	3.05	BACH2
8	45080001	45130000	3.05	PIP5K1B
8	28540001	28590000	3.05	CCDC171
7	22100001	22150000	3.05	SLC22A4|P4HA2|PDLIM4
4	68060001	68110000	3.05	JAZF1
4	51860001	51910000	3.05	CAV1
3	115400001	115450000	3.05	AGAP1
29	49720001	49770000	3.05	CTSD|IFITM10
28	33300001	33350000	3.05	KCNMA1
28	21740001	21790000	3.05	LOC785503
26	15640001	15690000	3.05	PLCE1
25	38440001	38490000	3.05	ZNF853|ZNF316
23	37400001	37450000	3.05	CDKAL1
14	1620001	1670000	3.05	LOC104973965|LY6D|LOC100848939|LYNX1
7	51760001	51810000	3.04	CD14|NDUFA2|WDR55|DND1|IK|HARS|TMCO6
5	69900001	69950000	3.04	RFX4
5	60880001	60930000	3.04	CFAP54
26	7080001	7130000	3.04	PRKG1
22	51740001	51790000	3.04	MAP4
22	51720001	51770000	3.04	MAP4
20	53840001	53890000	3.04	CDH18
14	15020001	15070000	3.04	NSMCE2
1	130780001	130830000	3.04	ARMC8|NME9
11	25640001	25690000	3.04	THADA
5	47840001	47890000	3.03	HMGA2
5	47260001	47310000	3.03	GRIP1
28	21860001	21910000	3.03	LOC785503
24	34620001	34670000	3.03	ESCO1
22	51800001	51850000	3.03	MAP4
18	9240001	9290000	3.03	CDH13
1	153400001	153450000	3.03	RFTN1
8	63980001	64030000	3.02	COL15A1
6	94960001	95010000	3.02	FGF5
5	47780001	47830000	3.02	HMGA2
4	51880001	51930000	3.02	CAV2|CAV1
28	2100001	2150000	3.02	GALNT2
2	60200001	60250000	3.02	THSD7B
2	56680001	56730000	3.02	LRP1B
25	20080001	20130000	3.02	METTL9
19	41960001	42010000	3.02	P3H4|JUP|FKBP10
1	60520001	60570000	3.02	LSAMP
12	32240001	32290000	3.02	POLR1D
11	68800001	68850000	3.02	GALNT14
27	3940001	3990000	3.01	CSMD1
25	20100001	20150000	3.01	METTL9|IGSF6
23	3440001	3490000	3.01	DST
19	41900001	41950000	3.01	EIF1|GAST|HAP1
15	360001	410000	3.01	LOC781264
8	45040001	45090000	3	PIP5K1B
7	39620001	39670000	3	COL23A1
5	47240001	47290000	3	GRIP1
4	27340001	27390000	3	HDAC9
26	15620001	15670000	3	PLCE1
24	34640001	34690000	3	ESCO1|GREB1L
22	6000001	6050000	3	STT3B
17	69340001	69390000	3	RNF215|SF3A1|CCDC157
14	2960001	3010000	3	PTK2
14	2860001	2910000	3	PTK2
11	3400001	3450000	3	VWA3B
9	69880001	69930000	2.99	CTGF|LOC101904601
5	69800001	69850000	2.99	POLR3B
5	46940001	46990000	2.99	GRIP1
4	112220001	112270000	2.99	LOC506408|ZNF398
4	110820001	110870000	2.99	CNTNAP2
3	115380001	115430000	2.99	AGAP1
28	2120001	2170000	2.99	GALNT2
25	38740001	38790000	2.99	FSCN1|LOC100196899
19	25380001	25430000	2.99	PIMREG|PITPNM3|AIPL1
17	72200001	72250000	2.99	TMEM191C|SERPIND1|PI4KA
17	69380001	69430000	2.99	RNF215|SEC14L2|MTFP1
16	72400001	72450000	2.99	KCNH1
14	15060001	15110000	2.99	WASHC5|NSMCE2
11	48320001	48370000	2.99	CHMP3
11	3660001	3710000	2.99	INPP4A
11	3580001	3630000	2.99	CNGA3
1	130760001	130810000	2.99	MRAS|NME9
5	46960001	47010000	2.98	GRIP1
29	47420001	47470000	2.98	PPFIA1
22	51900001	51950000	2.98	DHX30|MAP4
2	101860001	101910000	2.98	SPAG16
17	65360001	65410000	2.98	GRK3
14	6520001	6570000	2.98	KHDRBS3
14	6460001	6510000	2.98	KHDRBS3
14	14840001	14890000	2.98	NSMCE2
12	48780001	48830000	2.98	KLF12
6	66780001	66830000	2.97	TXK|TEC
25	38180001	38230000	2.97	CYTH3
21	57440001	57490000	2.97	GOLGA5
1	69200001	69250000	2.97	ITGB5
15	29460001	29510000	2.97	BCL9L|CXCR5
14	15180001	15230000	2.97	ZNF572
14	15160001	15210000	2.97	SQLE|ZNF572
12	48760001	48810000	2.97	KLF12
9	68440001	68490000	2.96	TMEM200A
8	45060001	45110000	2.96	PIP5K1B
5	47820001	47870000	2.96	HMGA2
5	46980001	47030000	2.96	GRIP1
4	52120001	52170000	2.96	TES
3	74920001	74970000	2.96	SRSF11
25	38200001	38250000	2.96	LOC100140431
1	3620001	3670000	2.96	HUNK
11	37060001	37110000	2.96	C11H2orf73
9	60220001	60270000	2.95	BACH2
5	47420001	47470000	2.95	GRIP1
4	112260001	112310000	2.95	ZNF398|ZNF282
27	3920001	3970000	2.95	CSMD1
21	66880001	66930000	2.95	DYNC1H1|LOC786914
17	2080001	2130000	2.95	NPY2R
1	53040001	53090000	2.95	HHLA2
1	130720001	130770000	2.95	MRAS
6	94600001	94650000	2.94	ANTXR2
5	47880001	47930000	2.94	HMGA2
3	18280001	18330000	2.94	CRNN
29	47620001	47670000	2.94	SHANK2
17	71180001	71230000	2.94	ZNF70|C17H22orf15|CHCHD10|VPREB3
13	12620001	12670000	2.94	USP6NL
11	48260001	48310000	2.94	RNF103
7	54240001	54290000	2.93	ARHGAP26
4	52140001	52190000	2.93	TES
28	26380001	26430000	2.93	TYSND1|SAR1A|PPA1
27	3960001	4010000	2.93	CSMD1
24	38720001	38770000	2.93	AKAIN1
16	15120001	15170000	2.93	BRINP3
15	64680001	64730000	2.93	CAPRIN1|NAT10
7	22140001	22190000	2.92	P4HA2|PDLIM4
6	95060001	95110000	2.92	CFAP299
6	94620001	94670000	2.92	ANTXR2
3	108260001	108310000	2.92	RSPO1|GNL2
28	2200001	2250000	2.92	GALNT2
25	38460001	38510000	2.92	ZNF12|ZNF316
21	21820001	21870000	2.92	BLM
1	6340001	6390000	2.92	GRIK1
15	380001	430000	2.92	LOC781264
15	29520001	29570000	2.92	FOXR1|BCL9L|UPK2
1	130700001	130750000	2.92	MRAS
10	52660001	52710000	2.92	MYZAP
23	3460001	3510000	2.91	DST
21	21960001	22010000	2.91	CRTC3
21	14940001	14990000	2.91	SLCO3A1
20	53480001	53530000	2.91	CDH18
10	75060001	75110000	2.91	KCNH5
6	94640001	94690000	2.9	ANTXR2
6	61380001	61430000	2.9	ATP8A1
5	47000001	47050000	2.9	GRIP1
3	700001	750000	2.9	DCAF6
3	105480001	105530000	2.9	NFYC
2	98380001	98430000	2.9	CPS1
23	3420001	3470000	2.9	DST
22	50580001	50630000	2.9	DAG1
22	10300001	10350000	2.9	LRRFIP2
20	53460001	53510000	2.9	CDH18
19	48360001	48410000	2.9	TEX2
16	75720001	75770000	2.9	LOC518224
14	21140001	21190000	2.9	ST18
14	14880001	14930000	2.9	NSMCE2
14	14860001	14910000	2.9	NSMCE2
7	51740001	51790000	2.89	LOC509618|LOC112447434|CD14|NDUFA2|SLC35A4|LOC112447523|IK|TMCO6
7	40620001	40670000	2.89	NLRP3
5	60580001	60630000	2.89	CDK17
5	47220001	47270000	2.89	GRIP1
5	47200001	47250000	2.89	GRIP1
4	51900001	51950000	2.89	CAV2|CAV1
3	108140001	108190000	2.89	EPHA10
27	20120001	20170000	2.89	MICU3
26	13900001	13950000	2.89	IDE
24	34680001	34730000	2.89	GREB1L
24	34420001	34470000	2.89	MIB1
24	34180001	34230000	2.89	GATA6
22	11180001	11230000	2.89	ITGA9
21	57400001	57450000	2.89	LGMN
21	21940001	21990000	2.89	CRTC3
21	21840001	21890000	2.89	BLM
17	68240001	68290000	2.89	ZNRF3
17	66120001	66170000	2.89	HPS4|SRRD|TFIP11
14	81300001	81350000	2.89	DEPTOR
1	122000001	122050000	2.89	PLSCR1
10	75080001	75130000	2.89	KCNH5
10	52620001	52670000	2.89	MYZAP
6	103900001	103950000	2.88	STK32B
2	76760001	76810000	2.88	CNTNAP5
25	38480001	38530000	2.88	ZNF12|LOC618542
24	34400001	34450000	2.88	MIB1
21	57480001	57530000	2.88	GOLGA5
17	72180001	72230000	2.88	HIC2|TMEM191C|PI4KA
1	60500001	60550000	2.88	LSAMP
12	40260001	40310000	2.88	PCDH9
8	5740001	5790000	2.87	SCRG1|SAP30
5	100320001	100370000	2.87	CLECL1
4	112240001	112290000	2.87	LOC506408|ZNF398
3	108120001	108170000	2.87	MANEAL|EPHA10
28	21720001	21770000	2.87	LOC785503
27	1120001	1170000	2.87	DLGAP2
22	51760001	51810000	2.87	MAP4
16	37140001	37190000	2.87	F5
15	64700001	64750000	2.87	NAT10|ABTB2
14	1960001	2010000	2.87	TSNARE1
1	121960001	122010000	2.87	PLSCR2|PLSCR1
7	53480001	53530000	2.86	LOC100847454
5	70000001	70050000	2.86	RFX4
5	47900001	47950000	2.86	HMGA2
5	47800001	47850000	2.86	HMGA2
5	46920001	46970000	2.86	GRIP1
5	22560001	22610000	2.86	PLEKHG7
28	26300001	26350000	2.86	H2AFY2|AIFM2
25	18100001	18150000	2.86	ACSM5|ACSM2B
24	34600001	34650000	2.86	SNRPD1|ESCO1
22	11280001	11330000	2.86	CTDSPL
21	14980001	15030000	2.86	SLCO3A1
21	14960001	15010000	2.86	SLCO3A1
1	6220001	6270000	2.86	GRIK1
11	3640001	3690000	2.86	INPP4A
1	130740001	130790000	2.86	MRAS
8	45020001	45070000	2.85	PIP5K1B
5	100340001	100390000	2.85	LOC100294723
3	660001	710000	2.85	DCAF6
27	1080001	1130000	2.85	DLGAP2
21	21920001	21970000	2.85	BLM
18	9480001	9530000	2.85	CDH13
17	71240001	71290000	2.85	DERL3|SLC2A11|MMP11|SMARCB1
1	6320001	6370000	2.85	GRIK1
13	12640001	12690000	2.85	USP6NL
11	36420001	36470000	2.85	ASB3
28	33280001	33330000	2.84	KCNMA1
26	50900001	50950000	2.84	NKX6-2|CFAP46|INPP5A
26	13920001	13970000	2.84	IDE
24	34660001	34710000	2.84	ESCO1|GREB1L
24	23880001	23930000	2.84	CCDC178
22	52300001	52350000	2.84	NGP|KLHL18
18	48260001	48310000	2.84	RYR1
17	2060001	2110000	2.84	NPY2R
16	75840001	75890000	2.84	LOC616002
16	72380001	72430000	2.84	KCNH1
11	48300001	48350000	2.84	RNF103|CHMP3
7	3100001	3150000	2.83	WNT3A|WNT9A
5	47020001	47070000	2.83	GRIP1
5	46740001	46790000	2.83	GRIP1
4	68080001	68130000	2.83	JAZF1
4	101740001	101790000	2.83	AKR1D1
25	38520001	38570000	2.83	LOC618542|RBAK
24	33180001	33230000	2.83	TMEM241
22	11260001	11310000	2.83	ITGA9|CTDSPL
21	21980001	22030000	2.83	CRTC3
2	117420001	117470000	2.83	DNER
19	40240001	40290000	2.83	ORMDL3|GSDMB|LRRC3C|GSDMA
18	48060001	48110000	2.83	PPP1R14A|SPINT2
16	66180001	66230000	2.83	SWT1
16	66160001	66210000	2.83	TRMT1L|SWT1
15	64720001	64770000	2.83	NAT10|ABTB2
14	21120001	21170000	2.83	ST18
1	131080001	131130000	2.83	CLDN18
9	94160001	94210000	2.82	ZDHHC14
9	64680001	64730000	2.82	TBX18
8	28740001	28790000	2.82	CCDC171
4	110380001	110430000	2.82	CNTNAP2
28	2140001	2190000	2.82	GALNT2
26	15600001	15650000	2.82	PLCE1
26	13880001	13930000	2.82	IDE
25	38400001	38450000	2.82	ZDHHC4|ZNF853|C25H7orf26
24	34440001	34490000	2.82	MIB1
2	31640001	31690000	2.82	GRB14
22	50600001	50650000	2.82	DAG1
22	11200001	11250000	2.82	ITGA9
21	33900001	33950000	2.82	CYP1A2|CYP1A1
18	38120001	38170000	2.82	ZFHX3
16	75740001	75790000	2.82	LOC618087
12	60660001	60710000	2.82	SLITRK6
12	48740001	48790000	2.82	KLF12
11	75440001	75490000	2.82	KLHL29
1	107840001	107890000	2.82	SCHIP1
8	28520001	28570000	2.81	CCDC171
8	14900001	14950000	2.81	LINGO2
7	51120001	51170000	2.81	NRG2
7	3040001	3090000	2.81	WNT3A
6	60780001	60830000	2.81	TMEM33
5	8620001	8670000	2.81	SYT1
5	47940001	47990000	2.81	HMGA2
5	47280001	47330000	2.81	GRIP1
4	112340001	112390000	2.81	ZNF783|ZNF212
3	680001	730000	2.81	DCAF6
2	98260001	98310000	2.81	CPS1
29	5140001	5190000	2.81	NAALAD2
28	26280001	26330000	2.81	H2AFY2
25	20000001	20050000	2.81	POLR3E|CDR2|LOC101905757
24	34460001	34510000	2.81	MIB1
21	66840001	66890000	2.81	DYNC1H1
17	72500001	72550000	2.81	KLHL22|SCARF2|ZNF74
17	62820001	62870000	2.81	POP5|RNF10|CABP1
14	15000001	15050000	2.81	NSMCE2
13	22820001	22870000	2.81	MLLT10
11	3680001	3730000	2.81	INPP4A
1	130940001	130990000	2.81	DBR1
6	94660001	94710000	2.8	ANTXR2
6	60860001	60910000	2.8	SLC30A9
6	44400001	44450000	2.8	CCDC149
2	96500001	96550000	2.8	IDH1|PIKFYVE
28	26420001	26470000	2.8	PPA1|NPFFR1
27	3900001	3950000	2.8	CSMD1
27	1100001	1150000	2.8	DLGAP2
26	15660001	15710000	2.8	PLCE1
23	9340001	9390000	2.8	PPARD
22	50800001	50850000	2.8	C22H3orf62|C22H3orf84|USP4|CCDC36|KLHDC8B
19	41920001	41970000	2.8	GAST|JUP|HAP1
18	5180001	5230000	2.8	CLEC3A
15	64660001	64710000	2.8	CAPRIN1|NAT10
14	14900001	14950000	2.8	NSMCE2
11	70680001	70730000	2.8	CLIP4
1	130800001	130850000	2.8	ARMC8|NME9
9	56900001	56950000	2.79	EPHA7
8	48940001	48990000	2.79	TMC1
6	44420001	44470000	2.79	CCDC149
5	47040001	47090000	2.79	GRIP1
4	68100001	68150000	2.79	JAZF1
2	98460001	98510000	2.79	CPS1
29	25000001	25050000	2.79	NAV2
28	41160001	41210000	2.79	WAPL
28	2080001	2130000	2.79	GALNT2
27	4000001	4050000	2.79	CSMD1
22	50520001	50570000	2.79	APEH|BSN
19	48260001	48310000	2.79	LOC100140873|ERN1
16	75700001	75750000	2.79	LOC518224
10	44920001	44970000	2.79	NID2
10	15580001	15630000	2.79	ANP32A
9	70980001	71030000	2.78	RPS12
9	69860001	69910000	2.78	CTGF|LOC101904601
7	80660001	80710000	2.78	FAM151B|ANKRD34B
5	69720001	69770000	2.78	POLR3B
4	51840001	51890000	2.78	CAV1
28	33320001	33370000	2.78	KCNMA1
27	3980001	4030000	2.78	CSMD1
2	60260001	60310000	2.78	LOC785761|THSD7B
2	56700001	56750000	2.78	LRP1B
25	18080001	18130000	2.78	PDILT|ACSM5
22	51780001	51830000	2.78	MAP4
1	98560001	98610000	2.78	LOC107131228
18	5480001	5530000	2.78	WWOX
17	72220001	72270000	2.78	SERPIND1|SNAP29|PI4KA
17	69360001	69410000	2.78	RNF215|SF3A1|CCDC157|SEC14L2
17	15040001	15090000	2.78	LOC112442091
16	66580001	66630000	2.78	LOC101904614
15	400001	450000	2.78	LOC781447
14	21080001	21130000	2.78	LOC104974020
1	37400001	37450000	2.78	EPHA3
1	37380001	37430000	2.78	EPHA3
1	153440001	153490000	2.78	RFTN1
1	121980001	122030000	2.78	PLSCR1
7	54020001	54070000	2.77	ARHGAP26
6	94940001	94990000	2.77	FGF5
28	26360001	26410000	2.77	TYSND1|SAR1A|AIFM2
28	21780001	21830000	2.77	LOC785503
22	11240001	11290000	2.77	ITGA9
20	24600001	24650000	2.77	HSPB3
16	75760001	75810000	2.77	LOC618087
16	37100001	37150000	2.77	SLC19A2
15	18200001	18250000	2.77	KDELC2
14	14960001	15010000	2.77	NSMCE2
14	14920001	14970000	2.77	NSMCE2
13	12680001	12730000	2.77	USP6NL
1	108880001	108930000	2.77	GFM1|MLF1
9	64660001	64710000	2.76	TBX18
7	51100001	51150000	2.76	NRG2
7	39600001	39650000	2.76	COL23A1
6	94580001	94630000	2.76	ANTXR2
5	60860001	60910000	2.76	CFAP54
5	47960001	48010000	2.76	HMGA2
3	108160001	108210000	2.76	EPHA10|CDCA8
28	26400001	26450000	2.76	PPA1
28	2180001	2230000	2.76	GALNT2
2	76720001	76770000	2.76	CNTNAP5
26	50840001	50890000	2.76	CFAP46
25	20120001	20170000	2.76	METTL9|IGSF6|OTOA
22	52080001	52130000	2.76	CSPG5|SMARCC1
22	50780001	50830000	2.76	C22H3orf62|USP4|CCDC36
22	50560001	50610000	2.76	BSN
22	11220001	11270000	2.76	ITGA9
21	15000001	15050000	2.76	SLCO3A1
20	24560001	24610000	2.76	SNX18
19	22320001	22370000	2.76	RPH3AL
18	51900001	51950000	2.76	LOC526915|IRGC|LOC616722|SMG9|LOC512005
1	6240001	6290000	2.76	GRIK1
14	15120001	15170000	2.76	WASHC5|SQLE
13	52320001	52370000	2.76	PCED1A|C13H20orf141|VPS16|TMEM239
12	40240001	40290000	2.76	PCDH9
11	25620001	25670000	2.76	THADA
8	28760001	28810000	2.75	PSIP1|CCDC171
5	69700001	69750000	2.75	TCP11L2|POLR3B
5	60440001	60490000	2.75	ELK3
3	107980001	108030000	2.75	SF3A3|INPP5B
28	2060001	2110000	2.75	GALNT2
23	4780001	4830000	2.75	HMGCLL1
23	3380001	3430000	2.75	DST
23	3360001	3410000	2.75	DST
22	52100001	52150000	2.75	CSPG5|ELP6
21	33920001	33970000	2.75	CYP1A2|CYP1A1
16	75820001	75870000	2.75	LOC616002
16	75780001	75830000	2.75	LOC618087|LOC616002
16	66040001	66090000	2.75	RNF2
14	81540001	81590000	2.75	COL14A1
14	6400001	6450000	2.75	KHDRBS3
14	2840001	2890000	2.75	PTK2
1	26600001	26650000	2.75	ROBO1
11	75460001	75510000	2.75	KLHL29
10	77500001	77550000	2.75	FUT8
6	61360001	61410000	2.74	ATP8A1
5	47920001	47970000	2.74	HMGA2
4	112280001	112330000	2.74	ZNF398|ZNF282|ZNF212
4	110800001	110850000	2.74	CNTNAP2
28	25000001	25050000	2.74	CCAR1|TET1
27	23380001	23430000	2.74	C27H8orf48|DLC1
2	35220001	35270000	2.74	TANK
23	4820001	4870000	2.74	HMGCLL1
2	31680001	31730000	2.74	GRB14
22	52580001	52630000	2.74	PTH1R|CCDC12
22	52280001	52330000	2.74	NGP|PTPN23|KLHL18
21	22040001	22090000	2.74	CRTC3
17	66240001	66290000	2.74	CRYBB1|CRYBA4|TPST2
14	15080001	15130000	2.74	WASHC5|NSMCE2
11	48280001	48330000	2.74	RNF103|CHMP3
1	108940001	108990000	2.74	RSRC1
10	15640001	15690000	2.74	ANP32A
9	70940001	70990000	2.73	RPS12|SLC18B1
7	54000001	54050000	2.73	ARHGAP26
7	51780001	51830000	2.73	NDUFA2|WDR55|DND1|ZMAT2|IK|HARS|HARS2
5	60720001	60770000	2.73	CFAP54
4	111740001	111790000	2.73	CNTNAP2
3	74940001	74990000	2.73	LRRC40|SRSF11
2	98240001	98290000	2.73	CPS1
28	41120001	41170000	2.73	WAPL
25	38500001	38550000	2.73	ZNF12|LOC618542|RBAK
2	35040001	35090000	2.73	PSMD14
22	6020001	6070000	2.73	STT3B
22	11300001	11350000	2.73	CTDSPL
21	57460001	57510000	2.73	GOLGA5
19	14860001	14910000	2.73	LOC100848263
18	38140001	38190000	2.73	ZFHX3
16	75680001	75730000	2.73	LOC518224
15	18220001	18270000	2.73	KDELC2
13	22840001	22890000	2.73	MLLT10
11	36380001	36430000	2.73	ASB3
1	131040001	131090000	2.73	DZIP1L
8	15120001	15170000	2.72	LINGO2
5	56420001	56470000	2.72	ZBTB39|GPR182
28	26320001	26370000	2.72	TYSND1|H2AFY2|AIFM2
28	25020001	25070000	2.72	CCAR1|TET1
23	9420001	9470000	2.72	RPL10A|FANCE|TULP1|TEAD3
22	52060001	52110000	2.72	CSPG5|SMARCC1
22	11340001	11390000	2.72	CTDSPL
17	72520001	72570000	2.72	LOC112441985|ZNF74|DGCR2
15	7340001	7390000	2.72	TRPC6
1	37440001	37490000	2.72	EPHA3
1	37420001	37470000	2.72	EPHA3
13	19760001	19810000	2.72	NRP1
12	40280001	40330000	2.72	PCDH9
11	46660001	46710000	2.72	IL36A|IL36G|IL36B
9	69980001	70030000	2.71	LOC101904601
9	69780001	69830000	2.71	ENPP1
7	3140001	3190000	2.71	WNT9A
6	65860001	65910000	2.71	GABRB1
3	115440001	115490000	2.71	AGAP1
28	41180001	41230000	2.71	WAPL
28	26440001	26490000	2.71	PPA1|NPFFR1
2	60400001	60450000	2.71	THSD7B
22	52000001	52050000	2.71	SMARCC1
22	50540001	50590000	2.71	BSN
22	10320001	10370000	2.71	LRRFIP2
21	33880001	33930000	2.71	CYP1A2|CSK
21	22000001	22050000	2.71	CRTC3
21	21800001	21850000	2.71	BLM
19	40160001	40210000	2.71	IKZF3
17	71360001	71410000	2.71	CABIN1
17	62800001	62850000	2.71	COQ5|RNF10
16	75800001	75850000	2.71	LOC618087|LOC616002
12	32260001	32310000	2.71	POLR1D
1	121940001	121990000	2.71	PLSCR2
7	80340001	80390000	2.7	WWC1
7	54040001	54090000	2.7	ARHGAP26
6	60880001	60930000	2.7	SLC30A9
5	60960001	61010000	2.7	CFAP54
4	27320001	27370000	2.7	HDAC9
2	98280001	98330000	2.7	CPS1
24	33160001	33210000	2.7	TMEM241|RIOK3
17	15060001	15110000	2.7	LOC112442091
16	66060001	66110000	2.7	RNF2
14	14980001	15030000	2.7	NSMCE2
1	37460001	37510000	2.7	EPHA3
13	24600001	24650000	2.7	KIAA1217
1	26620001	26670000	2.7	ROBO1
1	153660001	153710000	2.7	DAZL
11	3700001	3750000	2.7	INPP4A
10	77540001	77590000	2.7	FUT8
9	64640001	64690000	2.69	TBX18
5	56440001	56490000	2.69	GPR182|LOC100139075
3	91140001	91190000	2.69	USP24
3	720001	770000	2.69	MPC2|DCAF6
28	41140001	41190000	2.69	WAPL
27	23400001	23450000	2.69	C27H8orf48|DLC1
25	38760001	38810000	2.69	ACTB|LOC100196899
2	35060001	35110000	2.69	PSMD14
22	11160001	11210000	2.69	ITGA9
19	37000001	37050000	2.69	NXPH3|SPOP
19	19460001	19510000	2.69	LYRM9
18	9520001	9570000	2.69	CDH13
17	50880001	50930000	2.69	UBC|SCARB1
17	1720001	1770000	2.69	TLL1
1	69160001	69210000	2.69	UMPS|ITGB5
16	75660001	75710000	2.69	LOC518224
16	15140001	15190000	2.69	BRINP3
14	2980001	3030000	2.69	PTK2
14	1980001	2030000	2.69	TSNARE1
11	3620001	3670000	2.69	CNGA3|INPP4A
7	80320001	80370000	2.68	WWC1
7	54060001	54110000	2.68	ARHGAP26
7	39580001	39630000	2.68	COL23A1
6	86140001	86190000	2.68	RUFY3
3	91160001	91210000	2.68	USP24
29	5120001	5170000	2.68	NAALAD2
28	26340001	26390000	2.68	TYSND1|SAR1A|H2AFY2|AIFM2
28	2160001	2210000	2.68	GALNT2
27	3880001	3930000	2.68	CSMD1
27	20140001	20190000	2.68	MICU3
26	20820001	20870000	2.68	DNMBP
2	56720001	56770000	2.68	LRP1B
23	4800001	4850000	2.68	HMGCLL1
22	11320001	11370000	2.68	CTDSPL
20	53500001	53550000	2.68	CDH18
17	68300001	68350000	2.68	ZNRF3
14	14940001	14990000	2.68	NSMCE2
11	3600001	3650000	2.68	CNGA3
7	2700001	2750000	2.67	OBSCN
6	86120001	86170000	2.67	RUFY3
5	60520001	60570000	2.67	ELK3|CDK17
3	105460001	105510000	2.67	NFYC
28	41200001	41250000	2.67	WAPL
23	6620001	6670000	2.67	LRRC1
22	6600001	6650000	2.67	GPD1L
22	51980001	52030000	2.67	SMARCC1
22	10960001	11010000	2.67	ITGA9
2	17180001	17230000	2.67	ZNF385B
1	98700001	98750000	2.67	LOC107131228
17	71340001	71390000	2.67	CABIN1
14	4520001	4570000	2.67	FAM135B
1	37480001	37530000	2.67	EPHA3
13	12660001	12710000	2.67	USP6NL
1	130960001	131010000	2.67	A4GNT
5	69780001	69830000	2.66	POLR3B
5	60660001	60710000	2.66	CDK17
25	19980001	20030000	2.66	POLR3E|CDR2|LOC101905757
24	34580001	34630000	2.66	SNRPD1|ABHD3
22	6560001	6610000	2.66	GPD1L
22	50760001	50810000	2.66	C22H3orf62|USP4
22	50700001	50750000	2.66	TCTA|RHOA
22	50680001	50730000	2.66	AMT|TCTA|NICN1|RHOA
2	17200001	17250000	2.66	ZNF385B
20	24540001	24590000	2.66	SNX18
17	71320001	71370000	2.66	GSTT2|GSTT1|DDT|CABIN1
16	75620001	75670000	2.66	CD46
16	66140001	66190000	2.66	TRMT1L|SWT1
1	6260001	6310000	2.66	GRIK1
15	64640001	64690000	2.66	CAPRIN1
15	29800001	29850000	2.66	CBL
14	15100001	15150000	2.66	WASHC5|SQLE
13	22800001	22850000	2.66	MLLT10
1	24440001	24490000	2.66	ROBO2
11	48140001	48190000	2.66	RMND5A
11	31040001	31090000	2.66	LHCGR
11	31020001	31070000	2.66	LHCGR
11	25660001	25710000	2.66	THADA
1	107860001	107910000	2.66	SCHIP1
10	80600001	80650000	2.66	ZFP36L1
10	74920001	74970000	2.66	KCNH5
9	64620001	64670000	2.65	TBX18
8	45280001	45330000	2.65	TJP2
7	660001	710000	2.65	CNOT6
5	60460001	60510000	2.65	ELK3
3	115480001	115530000	2.65	AGAP1
29	49700001	49750000	2.65	CTSD|IFITM10
25	18160001	18210000	2.65	ACSM2B
24	34380001	34430000	2.65	MIB1
2	35080001	35130000	2.65	PSMD14
23	3400001	3450000	2.65	DST
2	31740001	31790000	2.65	GRB14
22	6580001	6630000	2.65	GPD1L
21	14920001	14970000	2.65	SLCO3A1
19	41840001	41890000	2.65	KRT17|KRT42
18	38100001	38150000	2.65	ZFHX3
14	15140001	15190000	2.65	WASHC5|SQLE|ZNF572
14	14820001	14870000	2.65	NSMCE2
1	101520001	101570000	2.65	BCHE
10	29420001	29470000	2.65	FMN1
9	68460001	68510000	2.64	TMEM200A
9	56880001	56930000	2.64	EPHA7
7	98140001	98190000	2.64	CHD1
7	54080001	54130000	2.64	ARHGAP26
6	103920001	103970000	2.64	STK32B
5	47120001	47170000	2.64	GRIP1
3	32020001	32070000	2.64	PIFO
27	3860001	3910000	2.64	CSMD1
2	56740001	56790000	2.64	LRP1B
25	19960001	20010000	2.64	POLR3E|CDR2
24	23900001	23950000	2.64	CCDC178
22	52020001	52070000	2.64	SMARCC1
2	101840001	101890000	2.64	SPAG16
19	32740001	32790000	2.64	PMP22
19	14880001	14930000	2.64	UNC45B
17	62840001	62890000	2.64	POP5|RNF10|CABP1
17	50860001	50910000	2.64	UBC|DHX37
16	75300001	75350000	2.64	PLXNA2
1	6300001	6350000	2.64	GRIK1
15	29500001	29550000	2.64	BCL9L|UPK2
15	29480001	29530000	2.64	BCL9L|UPK2|CXCR5
13	52300001	52350000	2.64	PCED1A|VPS16|PTPRA
11	37200001	37250000	2.64	SPTBN1
9	94100001	94150000	2.63	ZDHHC14
9	69840001	69890000	2.63	CTGF|LOC101904601
8	28640001	28690000	2.63	CCDC171
6	62800001	62850000	2.63	KCTD8
5	60800001	60850000	2.63	CFAP54
3	9640001	9690000	2.63	PIGM
2	96300001	96350000	2.63	PLEKHM3
29	24940001	24990000	2.63	NAV2
28	19720001	19770000	2.63	REEP3
27	20100001	20150000	2.63	MICU3
24	34480001	34530000	2.63	MIB1
2	31720001	31770000	2.63	GRB14
22	51920001	51970000	2.63	DHX30|SMARCC1
19	41940001	41990000	2.63	JUP|HAP1
19	40140001	40190000	2.63	IKZF3
1	75100001	75150000	2.63	FGF12
16	75640001	75690000	2.63	LOC518224
16	43300001	43350000	2.63	KIF1B
15	29820001	29870000	2.63	CBL
15	29600001	29650000	2.63	SLC37A4|HYOU1
1	52740001	52790000	2.63	CD47
14	4500001	4550000	2.63	FAM135B
14	2800001	2850000	2.63	PTK2
13	55620001	55670000	2.63	CDH4
13	55600001	55650000	2.63	CDH4
13	12520001	12570000	2.63	ECHDC3|USP6NL
8	8200001	8250000	2.62	XKR6
5	60820001	60870000	2.62	CFAP54
4	68120001	68170000	2.62	JAZF1
3	92160001	92210000	2.62	TMEM59|TCEANC2
3	2520001	2570000	2.62	LOC787714
28	41080001	41130000	2.62	GRID1
28	33160001	33210000	2.62	KCNMA1
27	1140001	1190000	2.62	DLGAP2
25	18120001	18170000	2.62	ACSM2B
23	37460001	37510000	2.62	E2F3
20	13760001	13810000	2.62	NLN
18	9200001	9250000	2.62	CDH13
14	2000001	2050000	2.62	TSNARE1
13	24620001	24670000	2.62	KIAA1217
11	36520001	36570000	2.62	ERLEC1|GPR75
10	77520001	77570000	2.62	FUT8
10	44400001	44450000	2.62	FRMD6
7	39800001	39850000	2.61	PROP1|ZNF354A
6	57200001	57250000	2.61	TBC1D1
5	69740001	69790000	2.61	POLR3B
5	60840001	60890000	2.61	CFAP54
5	100300001	100350000	2.61	CD69|CLECL1
3	22240001	22290000	2.61	LOC107132285
3	115420001	115470000	2.61	AGAP1
3	108240001	108290000	2.61	RSPO1
26	20800001	20850000	2.61	ABCC2|DNMBP
2	60380001	60430000	2.61	THSD7B
24	61560001	61610000	2.61	BCL2|KDSR
23	7020001	7070000	2.61	GCLC|DSB
23	37380001	37430000	2.61	CDKAL1
19	42020001	42070000	2.61	NT5C3B|KLHL10|KLHL11|ACLY
14	76000001	76050000	2.61	CNGB3
13	73020001	73070000	2.61	ADA|PKIG
13	24640001	24690000	2.61	KIAA1217
1	26640001	26690000	2.61	ROBO1
12	48800001	48850000	2.61	KLF12
12	39840001	39890000	2.61	PCDH9
12	32180001	32230000	2.61	GSX1
11	48480001	48530000	2.61	REEP1
11	36360001	36410000	2.61	ASB3
11	106860001	106910000	2.61	CACNA1B
10	77560001	77610000	2.61	FUT8
6	97080001	97130000	2.6	LOC112447112
6	94680001	94730000	2.6	ANTXR2
6	66720001	66770000	2.6	NIPAL1|TXK
5	47300001	47350000	2.6	GRIP1
4	72400001	72450000	2.6	STEAP4
4	112320001	112370000	2.6	ZNF783|ZNF212
4	101700001	101750000	2.6	CREB3L2
3	22700001	22750000	2.6	LOC107132286
3	22160001	22210000	2.6	LOC107132284
2	56780001	56830000	2.6	LRP1B
24	34560001	34610000	2.6	SNRPD1|ABHD3
21	22020001	22070000	2.6	CRTC3
17	1740001	1790000	2.6	TLL1
16	37160001	37210000	2.6	F5
1	6280001	6330000	2.6	GRIK1
14	81520001	81570000	2.6	COL14A1
13	24580001	24630000	2.6	KIAA1217
1	109180001	109230000	2.6	RSRC1
10	44360001	44410000	2.6	FRMD6
9	85640001	85690000	2.59	SASH1
8	94540001	94590000	2.59	LOC100140461|NIPSNAP3A
7	53500001	53550000	2.59	LOC100847454
7	39080001	39130000	2.59	LOC509184|TMED9|B4GALT7
6	103740001	103790000	2.59	STK32B
4	31020001	31070000	2.59	RAPGEF5
4	112360001	112410000	2.59	ZNF783
3	22180001	22230000	2.59	LOC107132284
3	115360001	115410000	2.59	AGAP1
3	108280001	108330000	2.59	RSPO1|GNL2
29	6520001	6570000	2.59	GRM5
29	18040001	18090000	2.59	INTS4
27	23360001	23410000	2.59	DLC1
24	38740001	38790000	2.59	AKAIN1
22	1000001	1050000	2.59	EGFR
21	67380001	67430000	2.59	RCOR1
2	101880001	101930000	2.59	SPAG16
17	72480001	72530000	2.59	KLHL22|SCARF2
17	62380001	62430000	2.59	BICDL1
16	43320001	43370000	2.59	KIF1B
15	74600001	74650000	2.59	CD82
13	71480001	71530000	2.59	PTPRT
13	52260001	52310000	2.59	PTPRA
11	37180001	37230000	2.59	SPTBN1
11	25680001	25730000	2.59	THADA
10	86020001	86070000	2.59	YLPM1
8	28620001	28670000	2.58	CCDC171
8	28560001	28610000	2.58	CCDC171
5	56760001	56810000	2.58	ATP5F1B|PTGES3|BAZ2A
4	51920001	51970000	2.58	CAV2
3	640001	690000	2.58	DCAF6
2	98220001	98270000	2.58	LANCL1
28	2220001	2270000	2.58	GALNT2
26	33520001	33570000	2.58	TCF7L2
23	9300001	9350000	2.58	PPARD
22	50620001	50670000	2.58	DAG1
21	34020001	34070000	2.58	CLK3|EDC3
21	21900001	21950000	2.58	BLM
19	32720001	32770000	2.58	PMP22
19	21980001	22030000	2.58	NXN
18	38080001	38130000	2.58	ZFHX3
17	69320001	69370000	2.58	TBC1D10A|SF3A1|CCDC157
16	53480001	53530000	2.58	LOC112441849
15	920001	970000	2.58	LOC508315|OR4C16
15	700001	750000	2.58	OR4C15
14	75980001	76030000	2.58	CNGB3
8	59840001	59890000	2.57	ARHGEF39|TPM2|CA9|TLN1
4	72380001	72430000	2.57	STEAP4
2	98140001	98190000	2.57	LANCL1
27	4020001	4070000	2.57	CSMD1
23	43000001	43050000	2.57	NOL7|SIRT5|RANBP9
14	6480001	6530000	2.57	KHDRBS3
14	58380001	58430000	2.57	OXR1
14	58260001	58310000	2.57	OXR1
13	19740001	19790000	2.57	NRP1
1	26580001	26630000	2.57	ROBO1
11	70620001	70670000	2.57	CLIP4|ALK
11	106700001	106750000	2.57	CACNA1B
7	54220001	54270000	2.56	ARHGAP26
7	22080001	22130000	2.56	SLC22A4
6	61400001	61450000	2.56	ATP8A1
28	41060001	41110000	2.56	GRID1
22	52040001	52090000	2.56	CSPG5|SMARCC1
22	10240001	10290000	2.56	STAC
21	21860001	21910000	2.56	BLM
18	48040001	48090000	2.56	PPP1R14A|SPINT2
14	10780001	10830000	2.56	GSDMC
1	3600001	3650000	2.56	HUNK
8	5000001	5050000	2.55	GALNTL6
7	39820001	39870000	2.55	PROP1|ZNF354A
5	8660001	8710000	2.55	SYT1
4	110840001	110890000	2.55	CNTNAP2
4	110480001	110530000	2.55	CNTNAP2
4	101060001	101110000	2.55	DGKI
3	109840001	109890000	2.55	AGO1|AGO3
3	105520001	105570000	2.55	RIMS3
26	50960001	51010000	2.55	INPP5A
26	33500001	33550000	2.55	TCF7L2
25	18180001	18230000	2.55	ACSM2B
23	6640001	6690000	2.55	LRRC1
2	31700001	31750000	2.55	GRB14
22	52180001	52230000	2.55	SCAP
21	67400001	67450000	2.55	RCOR1
2	102100001	102150000	2.55	SPAG16
15	74140001	74190000	2.55	ACCSL|ACCS
14	4480001	4530000	2.55	FAM135B
14	10800001	10850000	2.55	GSDMC
11	48160001	48210000	2.55	RMND5A
11	46680001	46730000	2.55	IL36A|IL36G|IL36B
11	36500001	36550000	2.55	CHAC2|ERLEC1|ASB3
10	76080001	76130000	2.55	SYNE2
10	30920001	30970000	2.55	DPH6
9	60180001	60230000	2.54	BACH2
8	94520001	94570000	2.54	LOC100140461|NIPSNAP3A
7	57760001	57810000	2.54	PPP2R2B
7	51140001	51190000	2.54	NRG2
6	97100001	97150000	2.54	HNRNPD|LOC112447112
6	94700001	94750000	2.54	ANTXR2
5	69760001	69810000	2.54	POLR3B
5	60600001	60650000	2.54	CDK17
5	47340001	47390000	2.54	GRIP1
2	96520001	96570000	2.54	IDH1|PIKFYVE
28	21820001	21870000	2.54	LOC785503
26	20840001	20890000	2.54	DNMBP
26	13860001	13910000	2.54	IDE
2	60280001	60330000	2.54	LOC785761|THSD7B
24	23860001	23910000	2.54	CCDC178
21	34000001	34050000	2.54	CLK3|EDC3
2	102080001	102130000	2.54	SPAG16
20	24520001	24570000	2.54	SNX18
16	75600001	75650000	2.54	CD46
11	68840001	68890000	2.54	GALNT14
1	130820001	130870000	2.54	ARMC8
11	106540001	106590000	2.54	ARRDC1|DPH7|ZMYND19|EHMT1
10	75240001	75290000	2.54	KCNH5
7	2680001	2730000	2.53	OBSCN
5	8640001	8690000	2.53	SYT1
5	47400001	47450000	2.53	GRIP1
27	38940001	38990000	2.53	PSD3
24	61500001	61550000	2.53	BCL2
23	9320001	9370000	2.53	PPARD
22	52160001	52210000	2.53	SCAP
22	50820001	50870000	2.53	C22H3orf84|CCDC71|CCDC36|LOC530599|KLHDC8B
22	50640001	50690000	2.53	DAG1|NICN1
22	11560001	11610000	2.53	MYD88|ACAA1|DLEC1
21	66900001	66950000	2.53	HSP90AA1|DYNC1H1|LOC786914
20	24620001	24670000	2.53	HSPB3
19	36980001	37030000	2.53	SPOP
19	21960001	22010000	2.53	NXN
19	21940001	21990000	2.53	NXN
18	51920001	51970000	2.53	IRGC|LOC616722|SMG9|KCNN4
17	50840001	50890000	2.53	UBC|DHX37
16	42900001	42950000	2.53	CASZ1
15	420001	470000	2.53	LOC781447
14	14800001	14850000	2.53	NSMCE2
13	52280001	52330000	2.53	VPS16|PTPRA
11	3280001	3330000	2.53	TMEM131
11	106880001	106930000	2.53	CACNA1B
11	106840001	106890000	2.53	CACNA1B
10	46500001	46550000	2.53	USP3
7	3060001	3110000	2.52	WNT3A
6	60840001	60890000	2.52	SLC30A9
5	47600001	47650000	2.52	TMBIM4|IRAK3
5	116780001	116830000	2.52	CELSR1
3	22220001	22270000	2.52	LOC107132285
3	18820001	18870000	2.52	THEM4
2	94580001	94630000	2.52	ZDBF2
28	22400001	22450000	2.52	CTNNA3
2	5600001	5650000	2.52	NAB1
24	61600001	61650000	2.52	KDSR
23	37080001	37130000	2.52	CDKAL1
22	50720001	50770000	2.52	GPX1|USP4|RHOA
2	17800001	17850000	2.52	CCDC141
17	2040001	2090000	2.52	NPY2R
17	1960001	2010000	2.52	MAP9
12	60680001	60730000	2.52	SLITRK6
12	32640001	32690000	2.52	USP12
12	21840001	21890000	2.52	MRPS31
11	3720001	3770000	2.52	INPP4A
1	109200001	109250000	2.52	RSRC1
8	94340001	94390000	2.51	OR13C3
7	51080001	51130000	2.51	NRG2
7	50480001	50530000	2.51	SIL1
5	60480001	60530000	2.51	ELK3
28	41280001	41330000	2.51	OPN4|LDB3
27	16300001	16350000	2.51	F11
26	15580001	15630000	2.51	PLCE1
24	38820001	38870000	2.51	ZBTB14
23	37140001	37190000	2.51	CDKAL1
22	980001	1030000	2.51	EGFR
22	50660001	50710000	2.51	AMT|TCTA|DAG1|NICN1|RHOA
22	29860001	29910000	2.51	GPR27|PROK2|EIF4E3
21	22080001	22130000	2.51	IQGAP1|CRTC3
18	9460001	9510000	2.51	CDH13
17	72240001	72290000	2.51	SNAP29|CRKL|PI4KA
17	65380001	65430000	2.51	GRK3
16	66080001	66130000	2.51	RNF2
13	71660001	71710000	2.51	PTPRT
11	43980001	44030000	2.51	GCFC2|MRPL19
11	37160001	37210000	2.51	LOC112448773|SPTBN1
8	14880001	14930000	2.5	LINGO2
7	54100001	54150000	2.5	ARHGAP26
7	50360001	50410000	2.5	SIL1
6	60900001	60950000	2.5	SLC30A9
5	46760001	46810000	2.5	GRIP1
5	116760001	116810000	2.5	CELSR1
3	22200001	22250000	2.5	LOC107132285|LOC107132284
3	106200001	106250000	2.5	TRIT1
24	39120001	39170000	2.5	EPB41L3
24	34540001	34590000	2.5	ABHD3
24	33140001	33190000	2.5	TMEM241|RIOK3
21	21880001	21930000	2.5	BLM
2	117540001	117590000	2.5	DNER
20	53820001	53870000	2.5	CDH18
20	31180001	31230000	2.5	NNT
20	13840001	13890000	2.5	NLN|SGTB
19	45780001	45830000	2.5	CRHR1
19	19440001	19490000	2.5	LYRM9
16	66200001	66250000	2.5	SWT1
1	6360001	6410000	2.5	GRIK1
16	15160001	15210000	2.5	BRINP3
15	64620001	64670000	2.5	CAPRIN1
14	81320001	81370000	2.5	DEPTOR
14	2820001	2870000	2.5	PTK2
13	52240001	52290000	2.5	PTPRA
11	27120001	27170000	2.5	CAMKMT
1	101500001	101550000	2.5	BCHE
10	30900001	30950000	2.5	DPH6
7	3020001	3070000	2.49	WNT3A
6	57220001	57270000	2.49	TBC1D1
6	103940001	103990000	2.49	STK32B
3	79220001	79270000	2.49	PDE4B
3	18180001	18230000	2.49	CRCT1
29	5160001	5210000	2.49	TRIM77
2	92100001	92150000	2.49	ICOS
29	18020001	18070000	2.49	KCTD14|INTS4
25	38780001	38830000	2.49	ACTB|FBXL18
24	61580001	61630000	2.49	BCL2|KDSR
2	35100001	35150000	2.49	TANK
20	13860001	13910000	2.49	TRAPPC13|SGTB
18	17980001	18030000	2.49	ZNF423
1	67080001	67130000	2.49	DIRC2|HSPBAP1
15	74120001	74170000	2.49	ACCSL
14	75960001	76010000	2.49	CNGB3
12	40220001	40270000	2.49	PCDH9
12	39760001	39810000	2.49	PCDH9
10	86040001	86090000	2.49	YLPM1
10	26180001	26230000	2.49	LOC112448555|LOC517093|RNASE1
7	80600001	80650000	2.48	FAM151B|ZFYVE16
5	56740001	56790000	2.48	ATP5F1B|NACA|PTGES3
5	49080001	49130000	2.48	GNS|RASSF3
3	32000001	32050000	2.48	PIFO
3	18800001	18850000	2.48	THEM4
28	40600001	40650000	2.48	GRID1
24	34500001	34550000	2.48	ABHD3|MIB1
23	39880001	39930000	2.48	CAP2
2	31760001	31810000	2.48	GRB14
1	98540001	98590000	2.48	LOC107131228
17	71380001	71430000	2.48	SUSD2|CABIN1
16	43280001	43330000	2.48	KIF1B
14	4400001	4450000	2.48	FAM135B
14	4380001	4430000	2.48	FAM135B
14	1640001	1690000	2.48	LOC104973965|LY6D|LYPD2|SLURP1|LOC100848939|LYNX1
13	74360001	74410000	2.48	WFDC2|SPINLW1
13	3440001	3490000	2.48	SNAP25
12	72720001	72770000	2.48	LOC100337390
11	36480001	36530000	2.48	CHAC2|ERLEC1|ASB3
1	131020001	131070000	2.48	DZIP1L
1	119360001	119410000	2.48	CPB1
11	15820001	15870000	2.48	LTBP1
11	106680001	106730000	2.48	EHMT1|CACNA1B
10	44380001	44430000	2.48	FRMD6
8	44940001	44990000	2.47	PIP5K1B
8	39300001	39350000	2.47	PLGRKT
7	53980001	54030000	2.47	ARHGAP26
7	40640001	40690000	2.47	NLRP3
5	70020001	70070000	2.47	RFX4|RIC8B
5	60500001	60550000	2.47	ELK3|CDK17
3	79160001	79210000	2.47	PDE4B
3	620001	670000	2.47	DCAF6
3	109820001	109870000	2.47	AGO3
3	108100001	108150000	2.47	YRDC|MTF1|MANEAL|EPHA10
2	98360001	98410000	2.47	CPS1
28	19700001	19750000	2.47	REEP3
26	50980001	51030000	2.47	INPP5A
26	15520001	15570000	2.47	PLCE1
2	35020001	35070000	2.47	PSMD14
22	10800001	10850000	2.47	GOLGA4
19	48380001	48430000	2.47	TEX2
19	19480001	19530000	2.47	LYRM9
19	14800001	14850000	2.47	LOC100848263|SLFN11
17	65340001	65390000	2.47	GRK3
16	77560001	77610000	2.47	PTPRC
16	66120001	66170000	2.47	RNF2|TRMT1L|SWT1
15	7420001	7470000	2.47	TRPC6
14	81560001	81610000	2.47	COL14A1
14	1580001	1630000	2.47	LOC112449566|LOC112441461
13	24560001	24610000	2.47	KIAA1217
1	26660001	26710000	2.47	ROBO1
12	39940001	39990000	2.47	PCDH9
12	39820001	39870000	2.47	PCDH9
12	32560001	32610000	2.47	RASL11A
1	130920001	130970000	2.47	DBR1|ARMC8
11	106820001	106870000	2.47	CACNA1B
1	107820001	107870000	2.47	SCHIP1
9	94860001	94910000	2.46	TULP4
9	85680001	85730000	2.46	SASH1
9	52840001	52890000	2.46	NDUFAF4|KLHL32
8	45000001	45050000	2.46	PIP5K1B
8	39320001	39370000	2.46	INSL6
7	80360001	80410000	2.46	WWC1
5	35840001	35890000	2.46	NELL2
4	74320001	74370000	2.46	STEAP1
4	110520001	110570000	2.46	CNTNAP2
3	79300001	79350000	2.46	PDE4B|MGC137454
3	74960001	75010000	2.46	LRRC40|SRSF11
3	74900001	74950000	2.46	SRSF11
29	17600001	17650000	2.46	GAB2
2	88360001	88410000	2.46	FTCDNL1
28	24980001	25030000	2.46	TET1
24	34520001	34570000	2.46	ABHD3
22	52320001	52370000	2.46	KLHL18|KIF9
22	52200001	52250000	2.46	SCAP
22	11140001	11190000	2.46	ITGA9
2	17780001	17830000	2.46	CCDC141
2	17260001	17310000	2.46	ZNF385B
21	33940001	33990000	2.46	CYP1A1
2	101580001	101630000	2.46	SPAG16
20	31200001	31250000	2.46	NNT
14	58240001	58290000	2.46	OXR1
14	4420001	4470000	2.46	FAM135B
13	22720001	22770000	2.46	SKIDA1|MLLT10
11	75480001	75530000	2.46	KLHL29
1	153600001	153650000	2.46	DAZL
11	3800001	3850000	2.46	UNC50|COA5|MGAT4A
11	3780001	3830000	2.46	UNC50|COA5
11	36440001	36490000	2.46	ASB3
11	3260001	3310000	2.46	TMEM131
9	85660001	85710000	2.45	SASH1
8	46420001	46470000	2.45	SMC5
8	15040001	15090000	2.45	LINGO2
7	97980001	98030000	2.45	RGMB
7	50340001	50390000	2.45	SIL1
6	86100001	86150000	2.45	RUFY3
6	57160001	57210000	2.45	PGM2|TBC1D1
6	55760001	55810000	2.45	DTHD1
5	56780001	56830000	2.45	ATP5F1B|PTGES3|BAZ2A|RBMS2
5	56520001	56570000	2.45	RDH16|SDR9C7
5	47180001	47230000	2.45	GRIP1
28	21880001	21930000	2.45	LOC785503
27	23420001	23470000	2.45	C27H8orf48|DLC1
2	60360001	60410000	2.45	THSD7B
25	41660001	41710000	2.45	GPER1|ZFAND2A|C25H7orf50
23	42980001	43030000	2.45	NOL7|SIRT5|RANBP9
23	3340001	3390000	2.45	DST
22	52140001	52190000	2.45	ELP6|SCAP
22	50740001	50790000	2.45	GPX1|USP4|RHOA
2	17240001	17290000	2.45	ZNF385B
14	4460001	4510000	2.45	FAM135B
14	10760001	10810000	2.45	GSDMC|FAM49B
13	3460001	3510000	2.45	SNAP25
12	65920001	65970000	2.45	GPC5
12	39780001	39830000	2.45	PCDH9
11	75420001	75470000	2.45	KLHL29
1	149600001	149650000	2.45	DYRK1A
11	43960001	44010000	2.45	GCFC2
11	3840001	3890000	2.45	MGAT4A
11	3820001	3870000	2.45	UNC50|COA5|MGAT4A
9	94980001	95030000	2.44	TMEM181
9	69820001	69870000	2.44	ENPP1
9	56860001	56910000	2.44	EPHA7
6	57180001	57230000	2.44	PGM2|TBC1D1
5	56600001	56650000	2.44	LOC100138638
4	112300001	112350000	2.44	ZNF282|ZNF212
3	79200001	79250000	2.44	PDE4B
3	79180001	79230000	2.44	PDE4B
28	25280001	25330000	2.44	KIF1BP
24	41240001	41290000	2.44	MTCL1
24	39100001	39150000	2.44	EPB41L3
24	38760001	38810000	2.44	AKAIN1
24	19840001	19890000	2.44	KIAA1328
22	52120001	52170000	2.44	ELP6|SCAP
21	67360001	67410000	2.44	RCOR1
18	51880001	51930000	2.44	LOC526915|IRGC|LOC616722|LOC512005
16	56560001	56610000	2.44	TNR
13	52160001	52210000	2.44	PTPRA
13	52140001	52190000	2.44	PTPRA
12	65900001	65950000	2.44	GPC5
1	149580001	149630000	2.44	DYRK1A
11	44000001	44050000	2.44	GCFC2|MRPL19
11	25700001	25750000	2.44	THADA
7	50200001	50250000	2.43	CTNNA1
6	94720001	94770000	2.43	ANTXR2
6	57140001	57190000	2.43	PGM2
5	8680001	8730000	2.43	SYT1
5	56400001	56450000	2.43	TAC3|ZBTB39|MYO1A|GPR182
28	26460001	26510000	2.43	LRRC20|NPFFR1
28	21800001	21850000	2.43	LOC785503
27	38980001	39030000	2.43	NAT1
27	16280001	16330000	2.43	KLKB1|F11
23	37060001	37110000	2.43	CDKAL1
21	21780001	21830000	2.43	FURIN
20	31220001	31270000	2.43	PAIP1|NNT
20	17800001	17850000	2.43	ZSWIM6
1	98680001	98730000	2.43	LOC107131228
19	44740001	44790000	2.43	NMT1|PLCD3
19	21720001	21770000	2.43	ABR
19	14840001	14890000	2.43	LOC100848263
18	38160001	38210000	2.43	ZFHX3
17	72460001	72510000	2.43	MED15|KLHL22|SCARF2
17	62780001	62830000	2.43	DYNLL1|COQ5|RNF10
17	12560001	12610000	2.43	C17H4orf51|ZNF827
16	72360001	72410000	2.43	KCNH1
14	81280001	81330000	2.43	DEPTOR
14	6500001	6550000	2.43	KHDRBS3
14	15200001	15250000	2.43	ZNF572
11	43940001	43990000	2.43	GCFC2
11	106520001	106570000	2.43	MRPL41|ARRDC1|PNPLA7|DPH7|ZMYND19
10	76060001	76110000	2.43	SYNE2
9	94880001	94930000	2.42	TULP4
8	8180001	8230000	2.42	XKR6
8	8140001	8190000	2.42	XKR6
8	59820001	59870000	2.42	SIT1|ARHGEF39|TPM2|CCDC107|CA9|TLN1
8	39280001	39330000	2.42	PLGRKT
7	39020001	39070000	2.42	FAM193B
6	95200001	95250000	2.42	CFAP299
6	66020001	66070000	2.42	GABRB1
5	60640001	60690000	2.42	CDK17
5	47320001	47370000	2.42	GRIP1
4	96020001	96070000	2.42	PLXNA4
4	8600001	8650000	2.42	CDK14
3	9760001	9810000	2.42	TAGLN2|CFAP45
3	109880001	109930000	2.42	AGO1
28	26260001	26310000	2.42	H2AFY2
26	12420001	12470000	2.42	HTR7
2	35200001	35250000	2.42	TANK
22	50840001	50890000	2.42	C22H3orf84|CCDC71|LOC107131695|CCDC36|LOC530599|LAMB2|KLHDC8B
22	10780001	10830000	2.42	GOLGA4
21	67480001	67530000	2.42	TRAF3
20	31160001	31210000	2.42	NNT
19	44720001	44770000	2.42	DCAKD|NMT1
19	41880001	41930000	2.42	EIF1|GAST
19	19120001	19170000	2.42	KSR1
16	75420001	75470000	2.42	CD34
1	67100001	67150000	2.42	DIRC2|HSPBAP1
16	53460001	53510000	2.42	LOC112441849
16	37000001	37050000	2.42	BLZF1|NME7
15	7460001	7510000	2.42	TRPC6
15	6480001	6530000	2.42	YAP1
13	73040001	73090000	2.42	ADA
1	1600001	1650000	2.42	ATP5PO
11	48120001	48170000	2.42	CD8A|RMND5A
9	56720001	56770000	2.41	EPHA7
8	39620001	39670000	2.41	RCL1
7	51720001	51770000	2.41	EIF4EBP3|SRA1|APBB3|LOC509618|LOC112447434|CD14|SLC35A4|LOC112447523
6	97120001	97170000	2.41	HNRNPD|LOC112447112
5	60780001	60830000	2.41	CFAP54
5	56460001	56510000	2.41	LOC100139075
5	35860001	35910000	2.41	NELL2
4	101180001	101230000	2.41	DGKI
3	84160001	84210000	2.41	LOC101906939|NFIA
28	41220001	41270000	2.41	WAPL
27	3840001	3890000	2.41	CSMD1
26	15540001	15590000	2.41	PLCE1
26	13940001	13990000	2.41	IDE
23	7300001	7350000	2.41	BOLA-DOA|COL11A2
19	45240001	45290000	2.41	LYZL6|RPRML|GOSR2
16	56580001	56630000	2.41	TNR
15	7440001	7490000	2.41	TRPC6
14	55940001	55990000	2.41	EMC2
14	3000001	3050000	2.41	PTK2
13	22860001	22910000	2.41	MLLT10
12	21900001	21950000	2.41	FOXO1
1	153640001	153690000	2.41	DAZL
1	153460001	153510000	2.41	RFTN1
11	48180001	48230000	2.41	RMND5A
10	30840001	30890000	2.41	DPH6
9	56960001	57010000	2.4	EPHA7
9	56920001	56970000	2.4	EPHA7
9	56640001	56690000	2.4	LOC782527
8	8160001	8210000	2.4	XKR6
8	48340001	48390000	2.4	C8H9orf57|GDA
7	54120001	54170000	2.4	ARHGAP26
6	66800001	66850000	2.4	TXK|TEC
5	47100001	47150000	2.4	GRIP1
4	68040001	68090000	2.4	JAZF1
4	110340001	110390000	2.4	CNTNAP2
3	75040001	75090000	2.4	LRRC7
3	57000001	57050000	2.4	HS2ST1
28	41300001	41350000	2.4	OPN4|LDB3
28	25040001	25090000	2.4	CCAR1|TET1
27	15960001	16010000	2.4	SORBS2
26	13840001	13890000	2.4	IDE
25	20200001	20250000	2.4	OTOA
24	61540001	61590000	2.4	BCL2
23	3760001	3810000	2.4	DST
22	14680001	14730000	2.4	SEC22C|VIPR1
22	11880001	11930000	2.4	EXOG
22	10220001	10270000	2.4	STAC
20	13780001	13830000	2.4	NLN
16	77580001	77630000	2.4	PTPRC
16	66100001	66150000	2.4	RNF2|TRMT1L
15	35900001	35950000	2.4	SOX6
13	3480001	3530000	2.4	SNAP25
13	19780001	19830000	2.4	NRP1
12	39960001	40010000	2.4	PCDH9
12	32480001	32530000	2.4	MTIF3|GTF3A
11	77840001	77890000	2.4	APOB
1	149620001	149670000	2.4	DYRK1A
10	80640001	80690000	2.4	ACTN1
9	94960001	95010000	2.39	TULP4|TMEM181
8	94400001	94450000	2.39	LOC789787|OR13C8
7	98000001	98050000	2.39	RGMB
7	80640001	80690000	2.39	FAM151B|ANKRD34B
7	11600001	11650000	2.39	SAMD1|MISP3|PRKACA|C7H19orf67|PALM3|IL27RA
5	60620001	60670000	2.39	CDK17
3	9620001	9670000	2.39	PIGM|KCNJ10
3	79280001	79330000	2.39	PDE4B|MGC137454
3	740001	790000	2.39	MPC2|DCAF6
28	33140001	33190000	2.39	KCNMA1
2	60340001	60390000	2.39	THSD7B
25	38220001	38270000	2.39	LOC100140431
24	33120001	33170000	2.39	RMC1|TMEM241|RIOK3
23	43020001	43070000	2.39	NOL7|SIRT5
23	39860001	39910000	2.39	CAP2
22	6620001	6670000	2.39	GPD1L
21	33980001	34030000	2.39	EDC3
2	101560001	101610000	2.39	SPAG16
20	31240001	31290000	2.39	PAIP1|NNT
20	17820001	17870000	2.39	ZSWIM6
19	45760001	45810000	2.39	CRHR1
19	19140001	19190000	2.39	KSR1
17	72540001	72590000	2.39	LOC112441985|ZNF74|DGCR2
17	65400001	65450000	2.39	GRK3
16	42920001	42970000	2.39	CASZ1|PEX14
15	940001	990000	2.39	OR4C16
14	76020001	76070000	2.39	CNGB3
14	6380001	6430000	2.39	KHDRBS3
13	22740001	22790000	2.39	MLLT10
1	24460001	24510000	2.39	ROBO2
11	37140001	37190000	2.39	LOC112448773|SPTBN1
11	36600001	36650000	2.39	PSME4
10	15560001	15610000	2.39	CORO2B
9	100720001	100770000	2.38	PDE10A
8	28780001	28830000	2.38	PSIP1|SNAPC3
6	57120001	57170000	2.38	PGM2
5	71560001	71610000	2.38	SYN3
5	60740001	60790000	2.38	CFAP54
5	116800001	116850000	2.38	GRAMD4|CELSR1
4	27360001	27410000	2.38	HDAC9
3	84180001	84230000	2.38	NFIA
3	106220001	106270000	2.38	TRIT1
28	22420001	22470000	2.38	CTNNA3
27	3820001	3870000	2.38	CSMD1
26	7100001	7150000	2.38	PRKG1
26	13800001	13850000	2.38	2005-03-01
2	60320001	60370000	2.38	THSD7B
2	56760001	56810000	2.38	LRP1B
25	41640001	41690000	2.38	LOC104968516|ZFAND2A|C25H7orf50
25	20220001	20270000	2.38	OTOA
24	61520001	61570000	2.38	BCL2
23	39900001	39950000	2.38	CAP2
22	51960001	52010000	2.38	SMARCC1
2	101900001	101950000	2.38	SPAG16
2	101340001	101390000	2.38	SPAG16
20	13880001	13930000	2.38	TRAPPC13|SGTB
19	37020001	37070000	2.38	NXPH3|SPOP
19	35780001	35830000	2.38	SPAG9
17	29860001	29910000	2.38	HSPA4L|SLC25A31
16	15300001	15350000	2.38	BRINP3
16	15280001	15330000	2.38	BRINP3
15	440001	490000	2.38	LOC781447
14	81480001	81530000	2.38	COL14A1
13	24660001	24710000	2.38	KIAA1217
1	153620001	153670000	2.38	DAZL
11	46640001	46690000	2.38	IL36G
11	43840001	43890000	2.38	KIAA1841
11	106800001	106850000	2.38	CACNA1B
10	87680001	87730000	2.38	ESRRB
10	86000001	86050000	2.38	YLPM1
9	27160001	27210000	2.37	NKAIN2
8	28660001	28710000	2.37	CCDC171
8	15100001	15150000	2.37	LINGO2
7	53460001	53510000	2.37	LOC100847454
7	3080001	3130000	2.37	WNT3A
5	8600001	8650000	2.37	SYT1
5	49100001	49150000	2.37	GNS|RASSF3
5	49060001	49110000	2.37	GNS
5	47580001	47630000	2.37	IRAK3
4	30840001	30890000	2.37	CDCA7L
3	9740001	9790000	2.37	IGSF9|TAGLN2|CFAP45
3	79100001	79150000	2.37	PDE4B
3	22600001	22650000	2.37	LOC101905795
26	33540001	33590000	2.37	TCF7L2
26	15560001	15610000	2.37	PLCE1
26	13820001	13870000	2.37	2005-03-01
2	5580001	5630000	2.37	LOC112442302
23	4480001	4530000	2.37	BMP5
22	6180001	6230000	2.37	OSBPL10
2	17280001	17330000	2.37	ZNF385B
21	57380001	57430000	2.37	LGMN
21	33960001	34010000	2.37	EDC3
19	21740001	21790000	2.37	ABR
19	14820001	14870000	2.37	LOC100848263|SLFN11
17	72160001	72210000	2.37	RIMBP3B|HIC2|TMEM191C|PI4KA
17	15080001	15130000	2.37	LOC112442091
16	42880001	42930000	2.37	CASZ1
14	81500001	81550000	2.37	COL14A1
14	81460001	81510000	2.37	COL14A1
13	22700001	22750000	2.37	CASC10|SKIDA1|MLLT10
11	37220001	37270000	2.37	SPTBN1
1	130980001	131030000	2.37	A4GNT|DZIP1L
1	130680001	130730000	2.37	MRAS
11	106600001	106650000	2.37	EHMT1
11	106580001	106630000	2.37	EHMT1
10	34260001	34310000	2.37	RASGRP1
10	26200001	26250000	2.37	LOC517093|RNASE1
8	94360001	94410000	2.36	OR13C3|LOC789787
7	50220001	50270000	2.36	CTNNA1|SIL1
6	85700001	85750000	2.36	CABS1
6	66000001	66050000	2.36	GABRB1
6	63260001	63310000	2.36	YIPF7|GUF1
5	100360001	100410000	2.36	LOC100294723
4	31060001	31110000	2.36	RAPGEF5
4	31040001	31090000	2.36	RAPGEF5
2	92120001	92170000	2.36	ICOS
29	18060001	18110000	2.36	INTS4
27	4100001	4150000	2.36	CSMD1
24	38940001	38990000	2.36	EPB41L3
24	38780001	38830000	2.36	ZBTB14|AKAIN1
24	33100001	33150000	2.36	NPC1|RMC1|RIOK3
23	31000001	31050000	2.36	LOC616819|HIST1H2AJ|LOC100295221
22	27080001	27130000	2.36	CNTN3
1	98500001	98550000	2.36	LOC107131228
19	41860001	41910000	2.36	EIF1
18	9260001	9310000	2.36	CDH13
18	17960001	18010000	2.36	ZNF423
17	72440001	72490000	2.36	MED15|KLHL22
14	4440001	4490000	2.36	FAM135B
13	33760001	33810000	2.36	ZEB1
12	72740001	72790000	2.36	LOC100337390
11	25760001	25810000	2.36	THADA
9	60240001	60290000	2.35	BACH2
7	51980001	52030000	2.35	PCDHA13
7	50500001	50550000	2.35	SIL1
7	50460001	50510000	2.35	SIL1
7	4720001	4770000	2.35	ISYNA1|SSBP4|ELL
7	39780001	39830000	2.35	ZNF354A
6	94920001	94970000	2.35	FGF5
6	86160001	86210000	2.35	GRSF1|RUFY3
6	63200001	63250000	2.35	YIPF7
5	49000001	49050000	2.35	LOC101906182|TBC1D30
5	46900001	46950000	2.35	GRIP1
5	35820001	35870000	2.35	NELL2
4	110400001	110450000	2.35	CNTNAP2
3	22380001	22430000	2.35	CHD1L
3	109900001	109950000	2.35	AGO1|AGO4
3	101820001	101870000	2.35	DMAP1|ERI3
28	40580001	40630000	2.35	GRID1
2	7180001	7230000	2.35	COL5A2
26	50920001	50970000	2.35	NKX6-2|INPP5A
2	60300001	60350000	2.35	LOC785761|THSD7B
21	67500001	67550000	2.35	TRAF3
21	33620001	33670000	2.35	PPCDC
21	20340001	20390000	2.35	ACAN
20	31140001	31190000	2.35	NNT
20	17840001	17890000	2.35	ZSWIM6
20	13960001	14010000	2.35	TRIM23|PPWD1|CENPK
19	45460001	45510000	2.35	NSF
17	72260001	72310000	2.35	SNAP29|CRKL|PI4KA
17	62360001	62410000	2.35	BICDL1
1	75120001	75170000	2.35	FGF12
16	12880001	12930000	2.35	RGS21
15	18240001	18290000	2.35	KDELC2
13	9800001	9850000	2.35	MACROD2
11	106560001	106610000	2.35	ARRDC1|EHMT1
10	80620001	80670000	2.35	ZFP36L1
10	52680001	52730000	2.35	MYZAP
10	29400001	29450000	2.35	FMN1
10	13000001	13050000	2.35	MEGF11
8	15140001	15190000	2.34	LINGO2
5	47360001	47410000	2.34	GRIP1
4	10160001	10210000	2.34	CDK6
3	98480001	98530000	2.34	TRABD2B
3	9700001	9750000	2.34	SLAMF9|IGSF9
3	91180001	91230000	2.34	USP24
3	109860001	109910000	2.34	AGO1|AGO3
2	98120001	98170000	2.34	MYL1
27	1060001	1110000	2.34	DLGAP2
26	20780001	20830000	2.34	ABCC2|DNMBP
24	38920001	38970000	2.34	EPB41L3
24	340001	390000	2.34	PARD6G
22	11360001	11410000	2.34	CTDSPL
21	6420001	6470000	2.34	ADAMTS17
21	33860001	33910000	2.34	LMAN1L|CSK
21	20360001	20410000	2.34	ACAN
20	17860001	17910000	2.34	ZSWIM6
18	48080001	48130000	2.34	YIF1B|C18H19orf33|SPINT2
17	1940001	1990000	2.34	MAP9
16	15260001	15310000	2.34	BRINP3
1	37500001	37550000	2.34	EPHA3
12	39920001	39970000	2.34	PCDH9
11	25800001	25850000	2.34	THADA
10	44420001	44470000	2.34	FRMD6
9	94180001	94230000	2.33	ZDHHC14
8	63960001	64010000	2.33	COL15A1
7	80620001	80670000	2.33	FAM151B|ZFYVE16
7	640001	690000	2.33	CNOT6
7	4700001	4750000	2.33	ISYNA1|SSBP4|ELL
7	11580001	11630000	2.33	SAMD1|MISP3|ASF1B|PRKACA|C7H19orf67
5	47380001	47430000	2.33	GRIP1
3	560001	610000	2.33	GPR161|DCAF6
3	22720001	22770000	2.33	LOC107132286|LOC112445957
29	9680001	9730000	2.33	CCDC83
29	6260001	6310000	2.33	NOX4
29	18180001	18230000	2.33	AAMDC|RSF1
2	88380001	88430000	2.33	FTCDNL1
28	31440001	31490000	2.33	LRMDA
28	26240001	26290000	2.33	COL13A1
27	19800001	19850000	2.33	MTMR7
24	61480001	61530000	2.33	BCL2
24	320001	370000	2.33	PARD6G
22	51940001	51990000	2.33	SMARCC1
22	50500001	50550000	2.33	APEH|RNF123|MST1|BSN
2	17300001	17350000	2.33	ZNF385B
2	102060001	102110000	2.33	SPAG16
2	101600001	101650000	2.33	SPAG16
20	13940001	13990000	2.33	TRIM23|PPWD1
19	51340001	51390000	2.33	BAHCC1
19	45580001	45630000	2.33	NSF|ARF2
19	39700001	39750000	2.33	FBXL20|STAC2
19	35700001	35750000	2.33	SPAG9
19	19200001	19250000	2.33	KSR1
16	79340001	79390000	2.33	CAMSAP2
14	920001	970000	2.33	EPPK1|NRBP2
13	19940001	19990000	2.33	ITGB1
13	18220001	18270000	2.33	CREM
1	26680001	26730000	2.33	ROBO1
12	32620001	32670000	2.33	RPL21|USP12
11	3760001	3810000	2.33	INPP4A|COA5
1	130840001	130890000	2.33	ARMC8
11	25740001	25790000	2.33	THADA
11	106660001	106710000	2.33	EHMT1
10	80580001	80630000	2.33	ZFP36L1
9	101620001	101670000	2.32	RPS6KA2
8	59860001	59910000	2.32	TPM2|CREB3|GBA2|TLN1
8	39260001	39310000	2.32	CD274|PLGRKT
8	28720001	28770000	2.32	CCDC171
7	97960001	98010000	2.32	RGMB
6	63280001	63330000	2.32	YIPF7|GNPDA2|GUF1
5	60760001	60810000	2.32	CFAP54
5	56500001	56550000	2.32	RDH16|SDR9C7
5	49020001	49070000	2.32	LOC101906182|GNS|TBC1D30
5	48980001	49030000	2.32	LOC101906182|TBC1D30
3	75060001	75110000	2.32	LRRC7
3	22400001	22450000	2.32	CHD1L
3	18260001	18310000	2.32	CRNN
2	98300001	98350000	2.32	CPS1
29	47500001	47550000	2.32	CTTN
27	14720001	14770000	2.32	ENPP6
27	14700001	14750000	2.32	ENPP6
26	50940001	50990000	2.32	INPP5A
26	15680001	15730000	2.32	PLCE1
24	61620001	61670000	2.32	VPS4B|KDSR
22	10820001	10870000	2.32	GOLGA4
2	102220001	102270000	2.32	SPAG16
19	48240001	48290000	2.32	LOC100140873|ERN1|LOC616254
17	71860001	71910000	2.32	LOC531152|RSPH14
17	1920001	1970000	2.32	MAP9
17	1700001	1750000	2.32	TLL1
15	7400001	7450000	2.32	TRPC6
13	22780001	22830000	2.32	MLLT10
13	18200001	18250000	2.32	CCNY|LOC107133032|CREM
12	39980001	40030000	2.32	PCDH9
12	39860001	39910000	2.32	PCDH9
12	39800001	39850000	2.32	PCDH9
11	48500001	48550000	2.32	REEP1
11	3740001	3790000	2.32	INPP4A
11	106780001	106830000	2.32	CACNA1B
10	75520001	75570000	2.32	RHOJ
9	94240001	94290000	2.31	ZDHHC14
9	68420001	68470000	2.31	TMEM200A
8	104040001	104090000	2.31	TNFSF8
7	80300001	80350000	2.31	TENM2|WWC1
6	56940001	56990000	2.31	RELL1
5	70620001	70670000	2.31	BTBD11
5	49120001	49170000	2.31	RASSF3
4	72360001	72410000	2.31	STEAP4
4	49680001	49730000	2.31	NME8
4	37800001	37850000	2.31	PCLO
3	91120001	91170000	2.31	USP24
3	79240001	79290000	2.31	PDE4B|MGC137454
29	35340001	35390000	2.31	NTM
2	76840001	76890000	2.31	CNTNAP5
25	41680001	41730000	2.31	GPER1|GPR146|C25H7orf50
25	20140001	20190000	2.31	METTL9|IGSF6|OTOA
25	18140001	18190000	2.31	ACSM2B
24	61460001	61510000	2.31	BCL2
24	39080001	39130000	2.31	EPB41L3
24	23840001	23890000	2.31	CCDC178
23	7000001	7050000	2.31	GCLC|DSB
22	50400001	50450000	2.31	FAM212A|CDHR4|TRAIP|UBA7|IP6K1
19	45440001	45490000	2.31	WNT3|NSF
19	45260001	45310000	2.31	GOSR2
16	77540001	77590000	2.31	PTPRC
16	36960001	37010000	2.31	NME7
15	560001	610000	2.31	LOC618523
12	32660001	32710000	2.31	USP12
1	149560001	149610000	2.31	DYRK1A
11	43860001	43910000	2.31	KIAA1841
10	75540001	75590000	2.31	GPHB5|RHOJ
10	44340001	44390000	2.31	FRMD6
10	30940001	30990000	2.31	DPH6
7	54280001	54330000	2.3	ARHGAP26
7	51960001	52010000	2.3	PCDHA13
6	63240001	63290000	2.3	YIPF7
5	70600001	70650000	2.3	BTBD11
5	70580001	70630000	2.3	BTBD11
5	56660001	56710000	2.3	HSD17B6
5	56640001	56690000	2.3	HSD17B6
3	79080001	79130000	2.3	PDE4B
3	30860001	30910000	2.3	CTTNBP2NL
3	106180001	106230000	2.3	MYCL|TRIT1
2	98160001	98210000	2.3	LANCL1
2	96340001	96390000	2.3	LOC538688
28	3660001	3710000	2.3	TTC13
27	4080001	4130000	2.3	CSMD1
24	38960001	39010000	2.3	EPB41L3
24	19860001	19910000	2.3	KIAA1328
24	19820001	19870000	2.3	KIAA1328
23	37160001	37210000	2.3	CDKAL1
22	51700001	51750000	2.3	CDC25A
19	48160001	48210000	2.3	SCN4A|PRR29|LOC616254
19	41800001	41850000	2.3	LOC112441510|KRT16|KRT17|KRT42
19	14780001	14830000	2.3	SLFN14|SLFN11
17	62400001	62450000	2.3	BICDL1
16	75580001	75630000	2.3	CD46
16	43260001	43310000	2.3	KIF1B
16	36880001	36930000	2.3	NME7
1	53320001	53370000	2.3	CIP2A|DZIP3
1	4120001	4170000	2.3	TIAM1
14	1140001	1190000	2.3	GSDMD|ZC3H3
14	10740001	10790000	2.3	FAM49B
13	18680001	18730000	2.3	PARD3
11	43920001	43970000	2.3	GCFC2
11	37040001	37090000	2.3	C11H2orf73
11	3240001	3290000	2.3	TMEM131
11	25720001	25770000	2.3	THADA
9	70380001	70430000	2.29	STX7
9	70360001	70410000	2.29	STX7
7	80580001	80630000	2.29	ZFYVE16
7	50180001	50230000	2.29	LRRTM2|CTNNA1
7	11520001	11570000	2.29	ADGRL1
6	85720001	85770000	2.29	CABS1
5	56480001	56530000	2.29	LOC100139075
3	91200001	91250000	2.29	USP24
3	79260001	79310000	2.29	PDE4B|MGC137454
3	79140001	79190000	2.29	PDE4B
28	21920001	21970000	2.29	LOC785503
24	38840001	38890000	2.29	EPB41L3
2	35120001	35170000	2.29	TANK
22	12000001	12050000	2.29	SCN5A
21	6440001	6490000	2.29	ADAMTS17
21	20180001	20230000	2.29	LOC523057|LOC515149
17	72420001	72470000	2.29	CCDC74B|MED15
1	73180001	73230000	2.29	CPN2
16	77600001	77650000	2.29	PTPRC
16	36980001	37030000	2.29	NME7
14	1880001	1930000	2.29	TSNARE1
14	1120001	1170000	2.29	MROH6|EEF1D|NAPRT|GSDMD|ZC3H3
13	24820001	24870000	2.29	KIAA1217
1	26720001	26770000	2.29	ROBO1
12	27840001	27890000	2.29	STARD13
1	109160001	109210000	2.29	RSRC1
10	86060001	86110000	2.29	YLPM1|PROX2
9	94840001	94890000	2.28	TULP4
9	27140001	27190000	2.28	NKAIN2
8	48000001	48050000	2.28	CEMIP2
8	46440001	46490000	2.28	SMC5
8	44960001	45010000	2.28	PIP5K1B
7	38820001	38870000	2.28	LMAN2|RGS14
6	97060001	97110000	2.28	LOC112447112
6	63220001	63270000	2.28	YIPF7
5	71580001	71630000	2.28	SYN3
5	70840001	70890000	2.28	BTBD11
4	68140001	68190000	2.28	JAZF1
28	41040001	41090000	2.28	GRID1
28	31420001	31470000	2.28	LRMDA
27	4040001	4090000	2.28	CSMD1
27	19780001	19830000	2.28	SLC7A2
26	21820001	21870000	2.28	SEMA4G|MRPL43|TWNK|SFXN3|LZTS2|PDZD7
24	38980001	39030000	2.28	EPB41L3
2	130860001	130910000	2.28	HSPG2
2	101360001	101410000	2.28	SPAG16
2	101300001	101350000	2.28	SPAG16
19	45560001	45610000	2.28	NSF|ARF2
19	40120001	40170000	2.28	IKZF3
19	19180001	19230000	2.28	KSR1
16	37020001	37070000	2.28	BLZF1|CCDC181|NME7
1	4100001	4150000	2.28	TIAM1
13	9720001	9770000	2.28	MACROD2
13	24800001	24850000	2.28	KIAA1217
1	26700001	26750000	2.28	ROBO1
10	77580001	77630000	2.28	FUT8
9	85700001	85750000	2.27	SASH1
9	102800001	102850000	2.27	SMOC2
[truncated: 1,875 more rows]

## Sheet: Table S8
Table S9. Summary of genes from XP-EHH in China and Bangladesh-Myanmar gayal.
CHROM	BIN_START	BIN_END	XP-CLR	GENE
17	72187036	72237036	476.247	HIC2|TMEM191C|SERPIND1|PI4KA
16	75744347	75794347	405.977	LOC618087
11	48176951	48226951	403.736	RMND5A
2	56551488	56601488	393.635	LRP1B
17	72237036	72287036	371.234	SERPIND1|SNAP29|PI4KA
11	48426951	48476951	345.682	KDM3A
17	69337036	69387036	344.673	RNF215|SF3A1|CCDC157
1	4153001	4203001	341.807	TIAM1
2	98251488	98301488	339.751	CPS1
1	121953001	122003001	338.988	PLSCR2|PLSCR1
16	77594347	77644347	333.905	PTPRC
13	3776044	3826044	328.108	SLX4IP
11	48126951	48176951	326.139	RMND5A
13	3526044	3576044	325.345	SNAP25
14	2882924	2932924	324.033	PTK2
8	45245643	45295643	304.946	TJP2
1	153553001	153603001	301.448	RFTN1
5	49049106	49099106	297.916	GNS
5	46949106	46999106	296.983	GRIP1
17	72387036	72437036	295.624	LOC100295712|CCDC74B|MZT2B|SMPD4|MED15
7	80895832	80945832	294.155	MSH3
11	48476951	48526951	289.143	REEP1
5	60949106	60999106	286.294	CFAP54
16	75644347	75694347	286.175	LOC518224
17	71087036	71137036	281.481	LOC112442062|LOC100847119|IGLL1
3	18075357	18125357	275.315	LCE3C|LOC104971496
17	72337036	72387036	272.825	THAP7|TUBA3E|SLC7A4|LOC100295712|LZTR1|P2RX6|LRRC74B
17	57437036	57487036	271.016	KSR2
17	72487036	72537036	270.889	KLHL22|SCARF2
7	80795832	80845832	270.456	MSH3
17	69387036	69437036	268.286	SEC14L2|MTFP1|SEC14L3
5	110499106	110549106	265.044	APOBEC3Z1
7	51895832	51945832	262.989	PCDHA3|LOC112447439|LOC100847156|PCDHA13|LOC104968501
1	122453001	122503001	262.756	PLOD2
6	60575117	60625117	261.454	LIMCH1
25	28147197	28197197	260.79	TPST1
17	72287036	72337036	258.776	CRKL|AIFM3|LZTR1
1	70453001	70503001	258.507	MUC20|MUC4
1	60503001	60553001	253.988	LSAMP
16	75694347	75744347	253.433	LOC518224
7	42045832	42095832	252.936	LOC511141|LOC616938
1	60603001	60653001	252.464	LSAMP
4	94897160	94947160	252.176	MKLN1
25	28047197	28097197	248.471	TPST1
4	90997160	91047160	247.31	GRM8
28	21825777	21875777	246.052	LOC785503
1	3503001	3553001	245.791	HUNK
6	115425117	115475117	244.677	LOC101902106|HGFAC|RGS12
5	110799106	110849106	244.231	SYNGR1|TAB1
25	28497197	28547197	244.099	TYW1
1	69153001	69203001	242.549	UMPS|ITGB5
5	49099106	49149106	241.835	GNS|RASSF3
11	48326951	48376951	240.941	CHMP3
10	82935228	82985228	240.834	SIPA1L1
5	60599106	60649106	240.519	CDK17
5	60499106	60549106	238.696	ELK3|CDK17
22	1683989	1733989	238.494	NEK10
19	30687045	30737045	237.383	MAP2K4
26	17088123	17138123	236.443	ALDH18A1|TCTN3
17	57487036	57537036	234.918	KSR2
5	32299106	32349106	234.424	TMEM106C|COL2A1|VDR
24	33175805	33225805	233.698	TMEM241
17	51437036	51487036	230.08	FAM101A|NCOR2
5	58049106	58099106	230.012	LOC782430
1	64253001	64303001	229.957	POGLUT1|TIMMDC1|CD80
5	66649106	66699106	228.204	PAH
20	53684672	53734672	227.821	CDH18
16	79344347	79394347	227.27	CAMSAP2
26	17038123	17088123	226.743	SORBS1
2	56501488	56551488	224.795	LRP1B
28	21775777	21825777	224.739	LOC785503
10	52635228	52685228	224.298	MYZAP
2	56601488	56651488	222.264	LRP1B
12	76139833	76189833	222.225	GPR183|UBAC2
3	18125357	18175357	221.992	LOC104971497
1	1603001	1653001	221.383	ATP5PO
17	57587036	57637036	221.007	KSR2
2	98301488	98351488	219.841	CPS1
20	20034672	20084672	218.361	PDE4D
5	63399106	63449106	218.297	ANKS1B
5	60049106	60099106	217.796	NTN4
26	14238123	14288123	216.845	EXOC6
17	71637036	71687036	216.284	SPECC1L
5	64199106	64249106	216.162	SCYL2
5	60749106	60799106	216.055	CFAP54
8	45095643	45145643	216.051	PIP5K1B
16	75344347	75394347	215.777	PLXNA2
22	83989	133989	215.481	LOC112443458
11	75476951	75526951	215.252	KLHL29
5	114749106	114799106	214.839	PARVB
1	99203001	99253001	213.366	LOC100139843
7	80745832	80795832	213.11	MSH3|DHFR
25	28697197	28747197	212.534	CALN1
20	53934672	53984672	211.339	CDH18
19	19087045	19137045	210.754	KSR1
2	98451488	98501488	210.665	CPS1
5	110699106	110749106	209.968	RPL3|LOC101906018
5	56349106	56399106	209.652	MYO1A|NEMP1
19	21837045	21887045	209.13	TIMM22|ABR
10	52535228	52585228	207.995	POLR2M
9	70133102	70183102	207.976	LOC101904601
7	80695832	80745832	207.718	DHFR
20	234672	284672	206.476	SPZ1
16	73444347	73494347	205.951	UTP25
5	56549106	56599106	205.641	SDR9C7
24	33275805	33325805	205.032	TMEM241|CABLES1
26	17788123	17838123	204.336	TLL2
2	56451488	56501488	203.94	LRP1B
6	115575117	115625117	203.931	MSANTD1|HTT
17	70487036	70537036	203.758	YWHAH
7	80845832	80895832	203.382	MSH3
9	18483102	18533102	203.022	PHIP
2	56651488	56701488	202.828	LRP1B
5	58249106	58299106	201.053	LOC787518|LOC787535
20	33534672	33584672	199.331	C7
5	57249106	57299106	199.233	RPS26|IKZF4
11	25826951	25876951	198.763	THADA
13	43776044	43826044	197.578	20ALPHA-HSD|LOC506594
26	14338123	14388123	197.305	EXOC6
5	56649106	56699106	197.077	HSD17B6
5	61049106	61099106	197.076	CFAP54
25	28297197	28347197	196.957	TMEM248
8	28745643	28795643	196.783	PSIP1|CCDC171
24	33225805	33275805	196.362	TMEM241
5	46749106	46799106	196.237	GRIP1
26	13938123	13988123	196.232	IDE
1	66653001	66703001	195.927	ILDR1|CASR
21	57587392	57637392	195.451	ITPK1
24	38725805	38775805	195.317	AKAIN1
11	46676951	46726951	195.296	IL36A|IL36G|IL36B
14	4382924	4432924	194.974	FAM135B
26	20788123	20838123	194.9	ABCC2|DNMBP
6	59575117	59625117	194.234	RBM47
4	80597160	80647160	193.247	SUGCT
24	40375805	40425805	192.311	PTPRM
29	26734319	26784319	191.93	LOC100301071|LOC100299628
11	75426951	75476951	191.733	KLHL29
1	52703001	52753001	191.511	CD47
14	76632924	76682924	191.374	PSKH2
25	20047197	20097197	191.234	METTL9|LOC101905757
25	28197197	28247197	190.275	KCTD7
8	53745643	53795643	190.063	GNAQ
4	118847160	118897160	189.718	PTPRN2
26	21838123	21888123	189.198	SFXN3|LZTS2|PDZD7
13	46326044	46376044	189.094	IDI1|GTPBP4
7	81045832	81095832	188.165	RASGRF2
5	46699106	46749106	186.914	GRIP1
7	50295832	50345832	185.906	SIL1
12	69939833	69989833	185.397	LOC104973089|LOC784305
25	27247197	27297197	185.24	FUS|PYCARD|TRIM72
14	3032924	3082924	184.407	PTK2
8	45295643	45345643	183.219	TJP2
20	53284672	53334672	182.849	CDH18
21	5337392	5387392	182.696	CHSY1
14	1632924	1682924	182.431	LOC104973965|LY6D|LOC100848939|LYNX1
11	48526951	48576951	182.325	REEP1
11	25726951	25776951	182.12	THADA
5	110449106	110499106	182.116	CBX6|NPTXR
19	19187045	19237045	181.802	KSR1
25	26497197	26547197	181.432	SPN|LOC614614|TBC1D10B|QPRT|CD2BP2
7	40695832	40745832	181.306	NLRP3|LOC516409
10	83185228	83235228	181.231	SIPA1L1
5	56249106	56299106	181.139	LRP1
7	80645832	80695832	180.65	FAM151B|ANKRD34B
14	4432924	4482924	180.194	FAM135B
5	56599106	56649106	180.013	LOC100138638
8	45345643	45395643	179.16	TJP2
1	153353001	153403001	178.658	RFTN1
20	31084672	31134672	178.651	LOC614206
26	7088123	7138123	178.389	PRKG1
14	1932924	1982924	178.353	TSNARE1
26	15688123	15738123	177.751	PLCE1
3	22775357	22825357	177.116	LOC112445957
28	21725777	21775777	176.984	LOC785503
7	80995832	81045832	176.861	RASGRF2
17	51387036	51437036	176.416	NCOR2
5	46999106	47049106	176.15	GRIP1
17	71687036	71737036	175.648	BCR|SPECC1L
23	40575117	40625117	175.539	ATXN1
5	60449106	60499106	175.502	ELK3
12	70639833	70689833	174.771	LOC101906567
17	65537036	65587036	174.71	MYO18B
20	19184672	19234672	174.251	PDE4D
1	5103001	5153001	174.207	LOC112446983
4	101697160	101747160	172.696	CREB3L2
13	3676044	3726044	172.673	MKKS|SLX4IP
17	62637036	62687036	172.664	LOC112441980|SIRT4|MSI1|PLA2G1B
20	20384672	20434672	171.532	RAB3C
17	53637036	53687036	171.147	ORAI1|KDM2B
28	22775777	22825777	171.122	CTNNA3
11	97826951	97876951	171.041	ANGPTL2|RALGPS1
1	153503001	153553001	170.774	RFTN1
1	66753001	66803001	170.091	CSTA|CCDC58|ILDR1
21	21837392	21887392	169.636	BLM
17	71937036	71987036	169.326	VPREB1|PPM1F|TOP3B
19	13337045	13387045	169.263	AATF
13	3476044	3526044	169.259	SNAP25
19	51337045	51387045	168.106	BAHCC1
15	84404502	84454502	167.849	OR4A16
1	1853001	1903001	167.618	ITSN1
4	95147160	95197160	167.555	MKLN1
11	44276951	44326951	166.797	2010-09-01
6	57225117	57275117	166.652	TBC1D1
27	25828903	25878903	165.678	LOC101904305
11	70076951	70126951	165.539	ALK
5	102299106	102349106	164.547	LOC100335428
22	983989	1033989	164.102	EGFR
26	15488123	15538123	163.7	PLCE1
10	83685228	83735228	163.655	RGS6
5	47449106	47499106	163.336	HELB|GRIP1
13	63876044	63926044	163.095	MAP1LC3A|DYNLRB1|ITCH|PIGU
26	8188123	8238123	162.868	PRKG1
19	22387045	22437045	162.437	RPH3AL
17	50837036	50887036	162.362	DHX37
26	17688123	17738123	162.094	OPALIN|TLL2
2	101001488	101051488	161.641	IKZF2
28	40625777	40675777	161.023	GRID1
7	50445832	50495832	160.701	SIL1
20	58284672	58334672	160.665	ANKH
26	14838123	14888123	160.64	CEP55|FFAR4
26	9338123	9388123	160.62	PAPSS2|ATAD1
1	81953001	82003001	160.495	C1H3orf70
5	47349106	47399106	160.34	GRIP1
14	81582924	81632924	160.233	COL14A1
12	69989833	70039833	160.211	LOC784305
1	109153001	109203001	160.2	RSRC1
11	47326951	47376951	159.838	RPIA
15	65704502	65754502	159.795	CD44
21	58337392	58387392	159.569	PRIMA1
11	43426951	43476951	159.263	LOC107132928
19	21387045	21437045	158.648	TMIGD1
9	96583102	96633102	158.164	PLG
14	47582924	47632924	157.659	EIF3H
20	57434672	57484672	157.386	FBXL7
1	60553001	60603001	157.246	LSAMP
11	43226951	43276951	157.004	BCL11A
1	70903001	70953001	156.969	TM4SF19|TCTEX1D2|UBXN7
16	79094347	79144347	156.684	ZNF281
20	19234672	19284672	156.456	PDE4D
27	37728903	37778903	156.445	HGSNAT|POMK
5	22599106	22649106	156.404	PLEKHG7|EEA1
25	27797197	27847197	155.309	VKORC1L1
17	53787036	53837036	155.239	RNF34|ANAPC5
1	66703001	66753001	154.881	ILDR1|CASR
4	80447160	80497160	154.161	SUGCT
13	63126044	63176044	153.824	E2F1|NECAB3|PXMP4|ZNF341
8	45195643	45245643	153.771	FXN
1	82003001	82053001	153.371	C1H3orf70
17	70287036	70337036	153.244	PISD|SFI1
1	1353001	1403001	153.006	MRPS6
5	113999106	114049106	152.913	SCUBE1
5	60999106	61049106	152.608	CFAP54
11	47526951	47576951	152.494	TEX37
14	55932924	55982924	151.647	EMC2
21	20437392	20487392	151.471	ACAN|HAPLN3|MFGE8
5	51699106	51749106	151.408	FAM19A2
6	25075117	25125117	150.842	TRMT10A|C6H4orf17
16	39894347	39944347	150.665	PIGC|C16H1orf105|DNM3
25	26647197	26697197	150.659	ITGAL
6	23625117	23675117	150.657	PPP3CA
8	57845643	57895643	150.079	LOC112447808
5	48449106	48499106	149.438	MSRB3
24	35175805	35225805	149.368	USP14|THOC1
7	52195832	52245832	147.918	LOC616427|LOC104968820
1	1953001	2003001	147.897	DONSON|GART|SON
5	48299106	48349106	147.66	MSRB3
19	1137045	1187045	147.588	CA10
16	66144347	66194347	147.553	TRMT1L|SWT1
5	109399106	109449106	147.311	LGALS2|CDC42EP1
10	83035228	83085228	146.935	SIPA1L1
17	69937036	69987036	146.878	SELENOM|PLA2G3|SMTN|INPP5J
11	49326951	49376951	146.848	SFTPB|USP39
7	52145832	52195832	146.288	PCDHB1
5	59949106	59999106	145.985	TESPA1
14	10782924	10832924	145.982	GSDMC
14	47132924	47182924	145.143	SLC30A8
1	84203001	84253001	144.907	ATP11B
10	34235228	34285228	144.882	RASGRP1
7	38945832	38995832	144.705	PRR7|DBN1|PDLIM7
17	71287036	71337036	144.653	MIF|GSTT4|GSTT2|GSTT1|DDT
2	94551488	94601488	144.303	GPR1
6	59675117	59725117	144.243	NSUN7|APBB2
11	47826951	47876951	144.182	THNSL2
5	56499106	56549106	144.006	RDH16|SDR9C7
8	48895643	48945643	143.044	TMC1
6	59875117	59925117	142.905	APBB2
19	19237045	19287045	142.673	LOC100137897|KSR1
11	3226951	3276951	142.617	TMEM131
24	47525805	47575805	142.615	SMAD2
26	10188123	10238123	142.596	LIPJ
19	45537045	45587045	142.476	NSF
24	32875805	32925805	142.26	LAMA3
19	20037045	20087045	141.327	LOC527796|SPAG5|KIAA0100
7	51945832	51995832	140.933	PCDHA13
3	13525357	13575357	140.842	LOC101906408
2	93151488	93201488	140.711	PARD3B
25	38647197	38697197	140.551	RNF216
7	40645832	40695832	140.468	NLRP3
1	64953001	65003001	140.411	GPR156
20	32684672	32734672	140.207	OXCT1
10	55035228	55085228	140.147	RAB27A
8	28945643	28995643	140.062	TTC39B
5	108949106	108999106	139.968	CECR2
7	49195832	49245832	139.766	HNRNPA0
19	33737045	33787045	139.571	AKAP10
5	47499106	47549106	139.548	HELB
17	68237036	68287036	139.497	ZNRF3
20	20184672	20234672	139.372	PDE4D
21	6387392	6437392	138.969	ADAMTS17
6	58775117	58825117	138.461	UBE2K
10	37035228	37085228	138.404	MGA
5	59549106	59599106	138.367	LOC788552
4	8147160	8197160	138.334	CDK14
17	63687036	63737036	137.9	UBE3B|MYO1H|KCTD10
14	81432924	81482924	137.866	DEPTOR|COL14A1
10	38285228	38335228	137.722	UBR1
11	48026951	48076951	137.689	CD8B
26	10538123	10588123	137.551	ANKRD22|STAMBPL1
19	34587045	34637045	137.344	SREBF1|TOM1L2
6	57325117	57375117	137.254	TBC1D1
20	31134672	31184672	137.173	NNT
7	50245832	50295832	137.152	CTNNA1|SIL1
20	53834672	53884672	137.123	CDH18
17	53737036	53787036	137.114	RNF34|KDM2B
9	69783102	69833102	137.016	ENPP1
7	87745832	87795832	136.661	TMEM161B
1	65103001	65153001	136.569	FSTL1
5	58149106	58199106	136.468	OR6C2
19	1187045	1237045	136.419	CA10
5	47299106	47349106	136.333	GRIP1
19	46787045	46837045	136.035	EFCAB3|LOC107131538
11	3376951	3426951	135.878	VWA3B
15	29804502	29854502	135.655	CBL
25	20147197	20197197	135.601	OTOA
3	96525357	96575357	135.589	AGBL4
17	67337036	67387036	135.488	LOC101903015
27	43978903	44028903	135.175	ZNF385D
28	2825777	2875777	135.095	LOC100337323
4	113297160	113347160	135.056	LOC615733|GIMAP5
5	44549106	44599106	134.776	CPSF6
19	40187045	40237045	134.28	IKZF3|ZPBP2
1	38253001	38303001	134.164	PROS1|ARL13B
2	97701488	97751488	134.09	UNC80
10	52585228	52635228	134.056	POLR2M|MYZAP
9	69483102	69533102	134.022	ARG1
23	43675117	43725117	134.019	PHACTR1
28	21925777	21975777	133.781	LOC785503
19	51037045	51087045	133.741	PPP1R27|P4HB|MCRIP1|GCGR
16	12894347	12944347	133.629	RGS21
19	937045	987045	133.386	CA10
5	36699106	36749106	133.076	PUS7L|IRAK4
21	20187392	20237392	132.995	LOC523057|LOC515149
11	48576951	48626951	132.964	REEP1
5	60799106	60849106	132.947	CFAP54
4	8097160	8147160	132.91	CDK14
21	22087392	22137392	132.804	IQGAP1
19	1337045	1387045	132.079	CA10
20	13884672	13934672	131.949	TRAPPC13|SGTB
26	31488123	31538123	131.65	SHOC2
7	49395832	49445832	131.588	PKD2L2|FAM13B
5	47049106	47099106	131.528	GRIP1
1	98553001	98603001	131.511	LOC107131228
5	19199106	19249106	131.104	DUSP6
4	90847160	90897160	130.799	GRM8
17	57187036	57237036	130.786	RFC5|KSR2
25	41647197	41697197	130.582	LOC104968516|ZFAND2A|C25H7orf50
24	975805	1025805	130.514	ATP9B
20	30584672	30634672	130.497	FGF10
1	84053001	84103001	129.873	DCUN1D1|ATP11B
20	31534672	31584672	129.802	NIM1K|ZNF131
13	63976044	64026044	129.685	PIGU
2	56751488	56801488	129.608	LRP1B
26	14288123	14338123	129.597	EXOC6
19	45037045	45087045	129.511	ARHGAP27|PLEKHM1
11	63476951	63526951	129.425	RAB1A
9	69583102	69633102	129.056	MED23|ENPP3
15	46354502	46404502	129.047	MRPL17|LOC783920
14	48782924	48832924	128.953	TRPS1
7	42195832	42245832	128.853	LOC788323|LOC510631
25	38547197	38597197	128.792	RBAK|LOC618554|LOC101906717
25	17997197	18047197	128.388	GP2|UMOD|PDILT
26	16038123	16088123	128.342	HELLS|CYP2C18
19	23237045	23287045	128.185	SRR|SMG6
7	51745832	51795832	128.126	LOC509618|LOC112447434|CD14|NDUFA2|WDR55|IK|TMCO6
14	10632924	10682924	127.705	FAM49B
24	39875805	39925805	127.671	ARHGAP28
26	20838123	20888123	127.351	DNMBP
5	64649106	64699106	127.202	ANO4
1	97303001	97353001	126.683	GPR160
10	80885228	80935228	126.603	DCAF5
19	1037045	1087045	126.464	CA10
7	47795832	47845832	126.263	TRPC7
27	34728903	34778903	126.189	ADAM3A
25	13497197	13547197	125.906	PARN
23	39325117	39375117	125.727	DEK
5	56799106	56849106	125.528	BAZ2A|RBMS2
1	66003001	66053001	125.186	POLQ
5	56149106	56199106	125.115	STAC3|R3HDM2
21	57537392	57587392	125.111	CHGA
5	65849106	65899106	124.922	WASHC3
11	14676951	14726951	124.528	DPY30|SPAST
17	67587036	67637036	124.419	TTC28
26	788123	838123	124.416	IPMK
8	8745643	8795643	123.972	LOC783279|LOC112447768|MSRA
9	56933102	56983102	123.659	EPHA7
19	22637045	22687045	123.442	INPP5K|SLC43A2|PITPNA
24	33325805	33375805	123.022	CABLES1
13	63826044	63876044	122.917	ITCH
14	1082924	1132924	122.683	LOC101903326|PYCR3|TIGD5|MROH6|TSTA3|EEF1D|NAPRT
8	44995643	45045643	122.556	PIP5K1B
2	92751488	92801488	122.384	LOC112442244|PARD3B
1	46103001	46153001	122.01	NXPE3
18	48028551	48078551	121.852	PPP1R14A|DPF1|SPINT2
16	15294347	15344347	121.774	BRINP3
1	71353001	71403001	121.749	SENP5
26	16938123	16988123	121.632	SORBS1
10	34185228	34235228	121.581	RASGRP1
5	57299106	57349106	121.333	SUOX|PMEL|IKZF4|RAB5B|CDK2
10	37885228	37935228	121.175	HAUS2|STARD9
20	53334672	53384672	121.049	CDH18
29	18234319	18284319	120.789	RSF1
29	18084319	18134319	120.67	INTS4
25	28447197	28497197	120.615	TYW1
26	13788123	13838123	120.516	2005-03-01
1	68503001	68553001	120.323	KALRN
26	20888123	20938123	119.987	DNMBP
5	64599106	64649106	119.724	ANO4
5	56399106	56449106	119.712	TAC3|ZBTB39|MYO1A|GPR182
25	34847197	34897197	119.676	CUX1
3	22425357	22475357	119.476	FMO5|CHD1L
15	56004502	56054502	119.349	LRRC32
19	1287045	1337045	119.282	CA10
5	64699106	64749106	119.154	ANO4
23	43325117	43375117	119.125	PHACTR1
18	65128551	65178551	119.009	LOC100138449|LOC104968476
18	978551	1028551	118.976	UQCRFS1
9	68433102	68483102	118.786	TMEM200A
2	101501488	101551488	118.779	SPAG16
2	89701488	89751488	118.714	CFLAR
19	21987045	22037045	118.627	NXN
7	49295832	49345832	118.374	LOC104969184|MYOT
10	77485228	77535228	118.359	FUT8
3	77575357	77625357	118.284	GNG12
8	38295643	38345643	117.967	UHRF2|GLDC
1	66403001	66453001	117.907	LOC516421
17	53687036	53737036	117.862	KDM2B
1	98603001	98653001	117.738	LOC107131228
16	79294347	79344347	117.612	DDX59
8	45145643	45195643	117.384	PIP5K1B
5	48499106	48549106	117.171	LEMD3|MSRB3
19	25237045	25287045	116.882	TXNDC17|KIAA0753
4	78847160	78897160	116.746	GLI3
21	57287392	57337392	116.665	RIN3
25	21047197	21097197	116.639	COG7
1	64703001	64753001	116.505	GSK3B
5	48999106	49049106	116.501	LOC101906182|TBC1D30
26	34088123	34138123	116.487	NRAP
12	83039833	83089833	116.42	FAM155A
12	65689833	65739833	116.405	LOC112449108
13	51326044	51376044	116.113	MAVS
5	60649106	60699106	116.094	CDK17
4	93847160	93897160	115.952	KLHDC10
23	30375117	30425117	115.643	PGBD1|ZSCAN31|ZSCAN26
24	34725805	34775805	115.566	GREB1L
5	57349106	57399106	115.521	PMEL|DGKA|PYM1
20	20234672	20284672	115.357	PDE4D
14	10682924	10732924	115.264	FAM49B
10	82985228	83035228	115.082	SIPA1L1
9	56783102	56833102	115.009	EPHA7
5	108849106	108899106	114.696	HDHD5|ADA2
20	18284672	18334672	113.872	NDUFAF2
9	96883102	96933102	113.831	AGPAT4
4	115047160	115097160	113.828	XRCC2
16	75294347	75344347	113.771	PLXNA2
5	58099106	58149106	113.501	LOC782338|LOC782296|LOC782220
4	113047160	113097160	113.398	GIMAP4
29	42384319	42434319	113.36	FLRT1|MACROD1
3	13275357	13325357	113.182	LOC112445940
19	22837045	22887045	113.119	SERPINF2|SMYD4|SERPINF1
8	59545643	59595643	113.103	UNC13B
25	27547197	27597197	112.999	LOC783313|OR7D4|SEPT14
10	83085228	83135228	112.897	SIPA1L1
21	22037392	22087392	112.755	CRTC3
10	54935228	54985228	112.527	CCPG1|PIGB
24	39975805	40025805	112.257	LAMA1
14	1882924	1932924	112.126	TSNARE1
11	49126951	49176951	112.089	ATOH8
2	98201488	98251488	111.979	LANCL1
20	53584672	53634672	111.716	CDH18
24	40775805	40825805	111.6	PTPRM
10	33535228	33585228	111.48	TMCO5A
27	34278903	34328903	111.212	ADAM32
5	110999106	111049106	110.82	LOC112441544
8	59095643	59145643	110.782	LOC785500
27	32928903	32978903	110.748	ZNF703
13	1776044	1826044	110.194	PLCB1
8	59845643	59895643	110.064	TPM2|CA9|TLN1
1	108903001	108953001	110.061	GFM1|MLF1
8	44945643	44995643	109.899	PIP5K1B
5	4049106	4099106	109.521	ATXN7L3B
10	38085228	38135228	109.367	TTBK2
5	111199106	111249106	109.314	ENTHD1
5	55949106	55999106	109.144	DDIT3|ARHGAP9|MBD6|GLI1|MARS
17	53887036	53937036	109.049	CAMKK2|P2RX4
17	1687036	1737036	108.983	TLL1
25	38397197	38447197	108.671	ZDHHC4|ZNF853|C25H7orf26
5	83449106	83499106	108.536	ITPR2
11	46876951	46926951	108.488	PSD4|PAX8
8	28145643	28195643	108.455	LOC616199
1	52153001	52203001	108.335	BBX
5	17899106	17949106	108.304	CEP290|TMTC3
9	69933102	69983102	108.255	LOC101904601
20	19984672	20034672	108.029	PDE4D
7	50045832	50095832	107.955	CTNNA1
7	54245832	54295832	107.762	ARHGAP26
22	10933989	10983989	107.604	ITGA9
26	17538123	17588123	107.461	BLNK
19	25387045	25437045	107.341	PIMREG|PITPNM3|AIPL1
25	27047197	27097197	107.214	ORAI3|FBXL19|SETD1A
24	36925805	36975805	107.043	SMCHD1
1	26653001	26703001	107.024	ROBO1
1	68603001	68653001	106.998	KALRN
26	22138123	22188123	106.994	BTRC
7	52345832	52395832	106.891	LOC786553|SLC25A2
8	50695643	50745643	106.802	RORB
10	83135228	83185228	106.727	SIPA1L1
4	110497160	110547160	106.504	CNTNAP2
12	83089833	83139833	106.278	FAM155A
4	80347160	80397160	105.902	SUGCT
8	8695643	8745643	105.874	PRSS55
24	1075805	1125805	105.821	SALL3
26	17838123	17888123	105.727	TM9SF3|TLL2
6	116675117	116725117	105.526	NSD2
14	4082924	4132924	105.479	COL22A1
2	91001488	91051488	105.449	BMPR2
18	48178551	48228551	105.378	PSMD8|GGN|FAM98C|SPRED3|RASGRP4
2	101451488	101501488	105.018	SPAG16
22	6483989	6533989	104.989	OSBPL10
26	40588123	40638123	104.949	PLPP4
4	76147160	76197160	104.896	ADCY1|LOC112446404
7	49545832	49595832	104.894	LOC101902951|NME5|BRD8
4	91197160	91247160	104.537	GRM8
10	26335228	26385228	104.377	RNASE1|RNASE6
6	29075117	29125117	104.286	UNC5C
26	17138123	17188123	103.974	TCTN3|ENTPD1
18	9328551	9378551	103.773	CDH13
1	69353001	69403001	103.651	MUC13
5	110749106	110799106	103.61	RPL3|SYNGR1
19	46487045	46537045	103.299	EFCAB13
5	45599106	45649106	103.242	IFNG
1	152853001	152903001	102.994	ANKRD28
24	32425805	32475805	102.902	OSBPL1A
21	19887392	19937392	102.73	LOC522540|LOC101906218
14	2832924	2882924	102.541	PTK2
28	19575777	19625777	102.42	JMJD1C
26	14638123	14688123	102.327	MYOF
13	19776044	19826044	102.194	NRP1
9	97583102	97633102	102.139	PRKN
5	57199106	57249106	102.087	ZC3H10|PA2G4|ERBB3
5	56049106	56099106	102.034	R3HDM2
7	44595832	44645832	101.992	HSPA4
10	85835228	85885228	101.694	LTBP2
20	57284672	57334672	101.673	FBXL7
25	19497197	19547197	101.649	LOC786628
21	46737392	46787392	101.558	NKX2-8
5	78749106	78799106	101.49	CAPRIN2
4	78947160	78997160	101.356	GLI3
14	81682924	81732924	101.035	COL14A1
5	110049106	110099106	100.792	CSNK1E
21	20087392	20137392	100.754	LOC100298625|LOC100298937|LOC100299845
29	5934319	5984319	100.619	FOLH1B
1	71703001	71753001	100.53	DLG1
3	17925357	17975357	100.456	LCE1B|LOC112445866|LOC112445867|LOC112445868
2	106801488	106851488	100.079	WNT10A|WNT6
4	95047160	95097160	99.9766	MKLN1
24	38775805	38825805	99.8972	ZBTB14|AKAIN1
1	69253001	69303001	99.6754	ITGB5
10	52985228	53035228	99.6426	TCF12
5	108999106	109049106	99.2866	CECR2
7	57795832	57845832	99.2815	PPP2R2B
1	66803001	66853001	99.2077	CCDC58|FAM162A
8	28545643	28595643	99.1151	CCDC171
1	98103001	98153001	99.0702	MECOM
19	38887045	38937045	99.0121	NPEPPS
26	16888123	16938123	98.9448	SORBS1
11	49426951	49476951	98.8495	GGCX|MAT2A|VAMP8
28	41025777	41075777	98.8207	GRID1
19	21887045	21937045	98.7256	NXN
26	31088123	31138123	98.6603	SMC3
1	153653001	153703001	98.638	DAZL
28	4025777	4075777	98.6185	SPRTN|GNPAT|EXOC8
3	19225357	19275357	98.5859	TUFT1|CGN
2	99201488	99251488	98.5698	ERBB4
23	27775117	27825117	98.5424	MGC126945
15	65904502	65954502	98.5189	PAMR1|SLC1A2
8	59295643	59345643	98.2026	C8H9orf131|PIGO|VCP|FANCG
20	31434672	31484672	98.0126	HMGCS1|TRH|NIM1K
5	69749106	69799106	97.9416	POLR3B
10	88785228	88835228	97.9397	ALKBH1
17	50887036	50937036	97.792	UBC|SCARB1
21	6537392	6587392	97.6695	ADAMTS17
1	6253001	6303001	97.6603	GRIK1
11	81076951	81126951	97.5254	RAD51AP2
10	85985228	86035228	97.4984	FCF1|YLPM1|AREL1
14	2932924	2982924	97.4122	PTK2
24	10925805	10975805	97.3995	CDH7
23	26175117	26225117	97.3931	LOC101903211
2	93301488	93351488	97.3562	PARD3B
15	79304502	79354502	97.3111	LOC785406
19	34487045	34537045	97.2302	ATPAF2|DRG2|GID4|DRC3|MYO15A
6	58975117	59025117	97.2059	PDS5A
7	38845832	38895832	97.1323	LMAN2|RGS14|SLC34A1
4	112347160	112397160	96.9952	ZNF783
5	50799106	50849106	96.9792	PPM1H
19	51087045	51137045	96.9556	SLC25A10|ARL16|HGS|MRPL12
8	45045643	45095643	96.766	PIP5K1B
19	23087045	23137045	96.4105	SMG6
18	10278551	10328551	96.228	OSGIN1|NECAB2
20	56384672	56434672	96.0578	MYO10
19	37237045	37287045	95.7728	ZNF652
19	38937045	38987045	95.7239	MRPL45
5	56199106	56249106	95.6028	NDUFA4L2|NXPH4|STAC3|SHMT2|LRP1
5	64899106	64949106	95.5022	ANO4
2	90901488	90951488	95.365	BMPR2
16	2944347	2994347	95.3001	DSTYK
24	40575805	40625805	95.2745	PTPRM
10	77585228	77635228	95.1197	FUT8
3	13775357	13825357	95.0215	ARHGEF11
27	16478903	16528903	94.9446	FAT1
19	12137045	12187045	94.9392	BCAS3
26	21738123	21788123	94.9281	SLF2
5	66249106	66299106	94.879	IGF1
17	72437036	72487036	94.5934	MED15|KLHL22
6	67425117	67475117	94.5826	FRYL
7	80595832	80645832	94.5728	FAM151B|ZFYVE16
9	52933102	52983102	94.5126	GPR63
4	118597160	118647160	94.4391	DNAJB6
9	67183102	67233102	94.3137	LAMA2
14	1382924	1432924	94.1492	LY6L|LY6E
19	887045	937045	94.0924	CA10
1	99103001	99153001	93.8435	LOC100139843
19	19337045	19387045	93.8039	LGALS9
29	6384319	6434319	93.7481	TYR
29	18184319	18234319	93.7078	AAMDC|RSF1
20	17934672	17984672	93.569	ZSWIM6
2	56701488	56751488	93.3096	LRP1B
7	50795832	50845832	93.0878	UBE2D2
20	20534672	20584672	92.823	RAB3C
11	3176951	3226951	92.7712	TMEM131
5	41699106	41749106	92.429	KIF21A
19	45287045	45337045	92.2871	GOSR2|WNT9B
4	93447160	93497160	92.2474	NRF1
2	61801488	61851488	92.2314	ZRANB3
16	12844347	12894347	92.2262	RGS21
5	65599106	65649106	91.8842	GNPTAB
23	44675117	44725117	91.7334	ADTRP|TMEM170B
6	59475117	59525117	91.6549	RBM47
10	37235228	37285228	91.5648	PLA2G4B|SPTBN5
9	18583102	18633102	91.4592	PHIP
5	102399106	102449106	91.328	LOC112446830
7	50195832	50245832	91.3157	CTNNA1
21	20937392	20987392	91.0879	RHCG
11	75276951	75326951	91.0759	KLHL29
13	78726044	78776044	90.8038	BCAS4
25	28097197	28147197	90.7429	TPST1
16	64894347	64944347	90.7241	RGL1
7	49945832	49995832	90.6028	CTNNA1
7	51145832	51195832	90.5868	NRG2
1	67703001	67753001	90.451	ADCY5
11	46926951	46976951	90.3547	PAX8
20	53484672	53534672	90.001	CDH18
28	33375777	33425777	89.9988	KCNMA1
13	19626044	19676044	89.9673	NRP1
5	30749106	30799106	89.9022	RHEBL1|KMT2D
20	18034672	18084672	89.6089	ZSWIM6
26	17488123	17538123	89.5246	ZNF518A|BLNK
16	75594347	75644347	89.4402	CD46
5	36149106	36199106	89.4204	TMEM117
16	75244347	75294347	89.399	PLXNA2
1	1903001	1953001	89.3531	CRYZL1|DONSON|ITSN1
25	20547197	20597197	89.292	HS3ST2
20	53884672	53934672	89.1636	CDH18
24	40425805	40475805	89.1577	PTPRM
16	38694347	38744347	89.1414	LOC517828
7	51095832	51145832	88.9272	NRG2
20	53734672	53784672	88.8378	CDH18
13	18526044	18576044	88.791	PARD3
21	1187392	1237392	88.7792	MAGEL2
10	17835228	17885228	88.6108	LRRC49
27	34928903	34978903	88.4723	ADAM18
7	50545832	50595832	88.3612	MATR3
10	82485228	82535228	88.2188	PCNX1
11	70826951	70876951	88.2092	TOGARAM2|WDR43
5	35999106	36049106	88.1411	TMEM117
1	152803001	152853001	88.1321	ANKRD28
19	45337045	45387045	87.9023	WNT9B|WNT3
24	34525805	34575805	87.8691	ABHD3
1	122253001	122303001	87.8227	PLSCR4
20	56284672	56334672	87.6757	MYO10
20	134672	184672	87.5157	LOC784595
24	32375805	32425805	87.4843	OSBPL1A
23	39875117	39925117	87.2895	CAP2
11	70726951	70776951	87.2539	CLIP4|C11H2orf71
26	638123	688123	87.1898	UBE2D1
9	24183102	24233102	86.9278	RSPO3
5	110849106	110899106	86.8559	TAB1|MGAT3
21	58387392	58437392	86.8264	PRIMA1
2	41651488	41701488	86.7192	GALNT13
7	51795832	51845832	86.712	WDR55|DND1|ZMAT2|HARS|HARS2
21	47637392	47687392	86.6238	MIPOL1
17	4787036	4837036	86.5901	ARFIP1
17	70987036	71037036	86.5845	ZNF280B|ZNF280A|IGLL1
10	44935228	44985228	86.5431	NID2
1	70753001	70803001	86.5219	ZDHHC19
8	94195643	94245643	86.5144	LOC789815
14	48732924	48782924	86.4965	TRPS1
24	34475805	34525805	86.4945	MIB1
17	52287036	52337036	86.3455	SBNO1|CDK2AP1|C17H12orf65|MPHOSPH9
14	25982924	26032924	86.2242	CA8
1	2353001	2403001	86.0455	LOC526226
19	54987045	55037045	86.013	MFSD11
11	28726951	28776951	85.9778	EPAS1
26	30638123	30688123	85.7966	ADD3
20	19434672	19484672	85.7918	PDE4D
23	25117	75117	85.7739	LOC112443721|LOC101906171
20	53634672	53684672	85.5016	CDH18
5	109249106	109299106	85.4258	MICAL3
1	109103001	109153001	85.3549	RSRC1
20	32734672	32784672	85.3118	OXCT1
19	19537045	19587045	85.2284	LYRM9
10	37385228	37435228	85.1634	PLA2G4E
7	51645832	51695832	85.0989	ANKHD1
2	101301488	101351488	85.024	SPAG16
14	48682924	48732924	84.8832	TRPS1
5	35599106	35649106	84.8279	NELL2
16	79194347	79244347	84.8005	LOC112441879|KIF14
8	25195643	25245643	84.7647	SAXO1
21	21787392	21837392	84.6311	FURIN
11	22526951	22576951	84.586	SLC8A1
11	96326951	96376951	84.5552	MAPKAP1
6	59625117	59675117	84.3878	NSUN7|RBM47
19	45237045	45287045	84.2215	LYZL6|RPRML|GOSR2
12	70939833	70989833	84.2005	LOC100336232
10	54835228	54885228	84.15	PYGO1|DNAAF4
19	19487045	19537045	83.9887	LYRM9
2	60201488	60251488	83.9442	THSD7B
5	349106	399106	83.8205	LOC782348
6	116125117	116175117	83.7572	FAM193A
19	51287045	51337045	83.6077	BAHCC1
13	79876044	79926044	83.5697	ZFP64
7	53145832	53195832	83.335	NDFIP1
3	97125357	97175357	83.2334	AGBL4
7	39695832	39745832	83.1988	CLK4|COL23A1
18	54728551	54778551	83.0621	SULT2A1|LOC514658
8	15095643	15145643	82.9241	LINGO2
7	53945832	53995832	82.8245	ARHGAP26
1	6503001	6553001	82.7173	GRIK1
2	100001488	100051488	82.7053	ERBB4
9	56883102	56933102	82.6157	EPHA7
13	18226044	18276044	82.5957	CREM
2	101051488	101101488	82.541	IKZF2
14	8482924	8532924	82.5066	PHF20L1
4	72347160	72397160	82.3427	STEAP4
5	35649106	35699106	82.2994	NELL2
1	2053001	2103001	82.2554	TMEM50B|IFNGR2
7	54145832	54195832	82.2248	ARHGAP26
6	95075117	95125117	82.1025	CFAP299
17	15137036	15187036	82.0733	LOC112442091
9	62533102	62583102	81.8998	SMIM8|C9H6orf163
2	98001488	98051488	81.7904	ACADL
24	50525805	50575805	81.603	SMAD4
26	19238123	19288123	81.453	R3HCC1L
26	33338123	33388123	81.4408	VTI1A
19	21787045	21837045	81.3311	ABR
3	15375357	15425357	81.2609	SCAMP3|MTX1|CLK2|FAM189B|GBA|THBS3
8	41995643	42045643	81.1829	PUM3
5	70549106	70599106	81.0576	BTBD11
27	35228903	35278903	80.9765	TCIM
7	51995832	52045832	80.974	PCDHA13
24	34375805	34425805	80.861	MIB1
7	50395832	50445832	80.788	SIL1
7	51845832	51895832	80.7461	LOC100847114|PCDHA13
3	78225357	78275357	80.7046	C3H1orf141|SLC35D1
11	50276951	50326951	80.5472	DNAH6
21	20887392	20937392	80.4987	RHCG
5	59399106	59449106	80.4644	LOC788512
24	34625805	34675805	80.409	ESCO1|GREB1L
19	40237045	40287045	80.4016	ORMDL3|GSDMB|LRRC3C|GSDMA
5	116649106	116699106	80.3901	TRMU|CELSR1
1	109253001	109303001	80.2742	RSRC1
6	21925117	21975117	80.1637	CISD2
18	38128551	38178551	79.9853	ZFHX3
8	29045643	29095643	79.8103	TTC39B
5	40049106	40099106	79.6209	CNTN1
13	38576044	38626044	79.5544	SEC23B|LOC112449284|DTD1
20	32034672	32084672	79.2849	GHR
26	30388123	30438123	79.1431	XPNPEP1
25	32797197	32847197	79.0916	GTF2I
4	110297160	110347160	78.9374	CNTNAP2
6	32175117	32225117	78.8598	GRID2
21	687392	737392	78.8233	LOC112443207|LOC112443209
14	69482924	69532924	78.8122	DPY19L4|INTS8
9	63883102	63933102	78.8037	SNX14
5	109849106	109899106	78.7742	SLC16A8|BAIAP2L2|PLA2G6|PICK1
27	21778903	21828903	78.7738	LOC515227
8	59745643	59795643	78.7335	FAM166B|RUSC2
20	22284672	22334672	78.6178	SETD9|MIER3
5	26299106	26349106	78.5574	CALCOCO1
1	66853001	66903001	78.5387	WDR5B|KPNA1|FAM162A
9	23033102	23083102	78.4944	DOPEY1
9	69883102	69933102	78.4376	CTGF|LOC101904601
19	46687045	46737045	78.272	LOC107131538
8	60845643	60895643	78.2624	MELK
5	51099106	51149106	78.262	MON2|USP15
13	1276044	1326044	78.2082	PLCB1
6	58875117	58925117	78.1658	PDS5A
1	65053001	65103001	78.1607	LRRC58
3	13325357	13375357	78.0813	LOC101906176
20	53384672	53434672	78.0336	CDH18
25	27847197	27897197	78.0171	VKORC1L1
14	10532924	10582924	77.8627	ASAP1
12	70339833	70389833	77.8132	LOC100851552|LOC107133005
14	50782924	50832924	77.7359	CSMD3
7	46045832	46095832	77.436	JADE2
13	18076044	18126044	77.3529	CCNY
13	18676044	18726044	77.314	PARD3
27	37328903	37378903	77.2301	SMIM19|SLC20A2
22	16683989	16733989	77.1058	VHL|IRAK2|BRK1
1	69303001	69353001	76.96	MUC13|ITGB5
14	47082924	47132924	76.9356	SLC30A8
19	53187045	53237045	76.9069	RBFOX3
21	47337392	47387392	76.768	SLC25A21
17	71737036	71787036	76.6786	BCR
5	56949106	56999106	76.6578	ApoN|TIMELESS|APOF|STAT2
2	36451488	36501488	76.5888	LY75
11	70226951	70276951	76.4312	ALK
1	26553001	26603001	76.4202	ROBO1
7	49995832	50045832	76.4053	CTNNA1
26	13188123	13238123	76.3423	PPP1R3C
19	37687045	37737045	76.1862	CALCOCO2|TTLL6
11	98376951	98426951	76.0226	CFAP157|PTRH1|TOR2A|STXBP1|TTC16|SH2D3C
13	18726044	18776044	75.9684	PARD3
11	43576951	43626951	75.8964	REL
26	31388123	31438123	75.8609	RBM20|PDCD4
26	31038123	31088123	75.7348	LOC614416|DUSP5
6	116775117	116825117	75.6109	FGFR3|LOC112447024
18	65478551	65528551	75.5765	ZNF606|ZNF135|ZNF329
17	14387036	14437036	75.5342	GAB1
1	109003001	109053001	75.4536	RSRC1
11	47476951	47526951	75.4258	EIF2AK3
28	40825777	40875777	75.3974	GRID1
16	2994347	3044347	75.2996	TMCC2
1	130903001	130953001	75.2032	DBR1|ARMC8
8	28595643	28645643	75.1415	CCDC171
19	48337045	48387045	75.0526	ERN1|TEX2
26	13738123	13788123	75.0351	MARCH5|CPEB3
11	65826951	65876951	74.9493	ETAA1
5	57399106	57449106	74.9359	MMP19|LOC507581|ORMDL2|PYM1|DNAJC14
2	97851488	97901488	74.9073	KANSL1L
12	66989833	67039833	74.8887	GPC5
5	78799106	78849106	74.7476	CAPRIN2
29	5184319	5234319	74.7056	LOC100139585|TRIM77
6	66975117	67025117	74.6645	TEC
14	58282924	58332924	74.6039	OXR1
25	28847197	28897197	74.5895	CALN1
13	63926044	63976044	74.5651	PIGU
25	38197197	38247197	74.4279	LOC100140431|CYTH3
2	35051488	35101488	74.3118	PSMD14
11	82976951	83026951	74.2475	LOC112441484|NBAS
11	70626951	70676951	74.2384	CLIP4|ALK
20	31234672	31284672	74.2228	PAIP1|NNT
14	10232924	10282924	74.1438	ASAP1
19	22287045	22337045	74.1084	C19H17orf97
19	42737045	42787045	74.0317	CCR10|CNTNAP1|EZH1
1	71753001	71803001	73.891	DLG1
13	25726044	25776044	73.7619	PRTFDC1|GPR158
20	33384672	33434672	73.6925	C6
26	738123	788123	73.6556	CISD1|IPMK
2	101101488	101151488	73.6246	IKZF2
8	61345643	61395643	73.6124	ZCCHC7
11	43476951	43526951	73.4803	PAPOLG
20	24834672	24884672	73.4612	ARL15
17	73037036	73087036	73.4064	RTN4R
8	50945643	50995643	73.3386	TRPM6
26	238123	288123	73.291	LOC112444476
16	56694347	56744347	73.2426	TNR
1	82053001	82103001	73.1953	C1H3orf70
26	34688123	34738123	73.1563	TDRD1|VWA2
5	31099106	31149106	73.1242	KANSL2
6	25125117	25175117	73.0954	C6H4orf17
11	70326951	70376951	72.975	ALK
11	46726951	46776951	72.893	IL36RN|IL1F10
20	20284672	20334672	72.8114	PDE4D
26	17388123	17438123	72.7978	CCNJ|CC2D2B
22	11483989	11533989	72.7645	DLEC1
7	83795832	83845832	72.7539	EDIL3
20	56334672	56384672	72.753	MYO10
16	39344347	39394347	72.7465	DNM3
5	32449106	32499106	72.7333	HDAC7|SLC48A1
12	65639833	65689833	72.7073	LOC112449108
5	83349106	83399106	72.6681	ITPR2
5	26499106	26549106	72.589	NPFF|TARBP2|MAP3K12|PCBP2|ATF7
24	34425805	34475805	72.5877	MIB1
28	26575777	26625777	72.5241	LRRC20|EIF4EBP2
5	31499106	31549106	72.4836	LOC781840|C5H12orf54
25	37797197	37847197	72.4436	BHLHA15|LMTK2
22	16533989	16583989	72.4093	KIF15
19	39237045	39287045	72.4086	EPOP
3	86475357	86525357	72.4062	FGGY
19	37037045	37087045	72.2553	NXPH3
11	59326951	59376951	72.0943	LRRTM4
5	83249106	83299106	72.0941	ITPR2
8	59495643	59545643	71.9307	UNC13B
6	60825117	60875117	71.8512	SLC30A9|TMEM33
17	51287036	51337036	71.8066	NCOR2
8	59645643	59695643	71.7397	LOC516849
8	59445643	59495643	71.6971	UNC13B
27	78903	128903	71.6684	LOC100848264|LOC787624
2	92951488	93001488	71.6227	PARD3B
19	46587045	46637045	71.5774	LOC112442750|LOC112442751
10	86685228	86735228	71.5206	BATF
8	59695643	59745643	71.4054	LOC516849|RUSC2
16	38744347	38794347	71.2896	FMO2
8	51095643	51145643	71.2854	CARNMT1|NMRK1
11	74976951	75026951	71.1623	PFN4|SF3B6|TP53I3|FKBP1B|WDCP
9	64633102	64683102	71.159	TBX18
21	21987392	22037392	70.9724	CRTC3
5	59799106	59849106	70.9003	LOC788998
5	59449106	59499106	70.8558	LOC100139733
7	50595832	50645832	70.8371	PAIP2|SLC23A1|MATR3
20	56234672	56284672	70.7736	MYO10
19	34537045	34587045	70.6499	DRC3|TOM1L2
28	41175777	41225777	70.4869	WAPL
2	31751488	31801488	70.4628	GRB14
11	4326951	4376951	70.3191	MRPL30|LYG2|MITD1
1	65003001	65053001	70.2655	GPR156
27	31078903	31128903	70.2341	UNC5D
6	95025117	95075117	70.2245	CFAP299
4	105947160	105997160	70.2105	LOC100336982|LOC100300510|LOC509513
27	40228903	40278903	70.2037	RARB
13	52326044	52376044	70.1788	PCED1A|C13H20orf141|VPS16|TMEM239
21	20487392	20537392	70.1564	MFGE8
17	68437036	68487036	70.0687	KREMEN1
14	48632924	48682924	70.0666	TRPS1
19	43037045	43087045	69.8227	VAT1|IFI35|RND2|BRCA1
5	112799106	112849106	69.8094	LOC785386|MEI1|CCDC134|SREBF2
27	19178903	19228903	69.6775	FRG1|ASAH1
25	33397197	33447197	69.6587	TMEM270
24	35375805	35425805	69.6301	COLEC12
5	399106	449106	69.5447	LOC782348
5	25799106	25849106	69.4852	CBX5|SMUG1
6	29175117	29225117	69.4171	UNC5C
24	31425805	31475805	69.401	ZNF521
2	101401488	101451488	69.3162	SPAG16
7	11845832	11895832	69.2956	C7H19orf53|MRI1|ZSWIM4|CCDC130
2	107051488	107101488	69.2375	NHEJ1
28	6075777	6125777	69.127	PCNX2
11	22376951	22426951	69.0857	SLC8A1
26	21788123	21838123	69.0365	SEMA4G|MRPL43|TWNK|SLF2|LZTS2
24	47775805	47825805	69.0342	ZBTB7C
4	95197160	95247160	68.973	MKLN1|PODXL
27	19678903	19728903	68.872	SLC7A2|PDGFRL
13	19926044	19976044	68.8343	ITGB1
19	47037045	47087045	68.8145	MRC2
19	21187045	21237045	68.811	EFCAB5
20	38134672	38184672	68.7692	LMBRD2|UGT3A2
3	16075357	16125357	68.6883	TDRD10|SHE|IL6R
3	91375357	91425357	68.6545	DHCR24
27	16528903	16578903	68.5851	LOC112444595|FAT1
10	83435228	83485228	68.4355	RGS6
7	40745832	40795832	68.3412	OR2B11|LOC112447546
29	17784319	17834319	68.292	LOC782057|GAB2|USP35
10	52685228	52735228	68.1528	MYZAP
23	44825117	44875117	68.1121	TMEM170B
11	98876951	98926951	68.0835	SWI5|GOLGA2|TRUB2|COQ4
14	81532924	81582924	68.0789	COL14A1
5	109999106	110049106	67.9647	TMEM184B|CSNK1E
17	28687036	28737036	67.9114	C17H4orf33|SCLT1
5	63299106	63349106	67.8173	ANKS1B
7	52295832	52345832	67.7951	LOC100848138|LOC107131225|LOC100848799|PCDHB11|PCDHB14|LOC786553|PCDHB8
24	26025805	26075805	67.7873	DSC2
5	83399106	83449106	67.5655	ITPR2
11	63076951	63126951	67.5214	SERTAD2
21	57337392	57387392	67.4756	RIN3|LGMN
10	38135228	38185228	67.4272	TTBK2|UBR1
21	46937392	46987392	67.2837	SLC25A21
6	60775117	60825117	67.2199	TMEM33
3	22175357	22225357	67.1231	LOC107132284
5	33399106	33449106	67.078	SLC38A4
12	71689833	71739833	66.9941	LOC112449073|LOC100337053
2	119251488	119301488	66.7847	NMUR1
1	64003001	64053001	66.7473	UPK1B|B4GALT4
5	39849106	39899106	66.736	CNTN1
1	108953001	109003001	66.7085	RSRC1
8	40645643	40695643	66.6157	GLIS3
1	157753001	157803001	66.5138	LOC538060
7	57895832	57945832	66.4123	PPP2R2B
7	49845832	49895832	66.391	ETF1|HSPA9
12	83339833	83389833	66.3729	FAM155A
22	10433989	10483989	66.3221	LRRFIP2|MLH1
11	73976951	74026951	66.2904	DNMT3A
13	51126044	51176044	66.2039	RNF24
5	88649106	88699106	66.1902	SPX|GOLT1B|RECQL|GYS2
20	9234672	9284672	66.0894	PTCD2
11	18976951	19026951	66.0509	FEZ2|CRIM1
5	9149106	9199106	65.9181	PAWR
19	37087045	37137045	65.9004	NGFR
25	18097197	18147197	65.8865	ACSM5|ACSM2B
5	56849106	56899106	65.7657	RBMS2
25	41597197	41647197	65.7486	UNCX
6	58725117	58775117	65.6862	UBE2K|SMIM14
14	57182924	57232924	65.6535	ANGPT1
13	78676044	78726044	65.6174	PARD6B
19	35287045	35337045	65.5884	KCNJ12
5	49549106	49599106	65.5501	SRGAP1
1	74953001	75003001	65.5179	FGF12
25	41847197	41897197	65.466	SUN1|DNAAF5
5	71049106	71099106	65.4577	BPIFC
23	44275117	44325117	65.418	HIVEP1
10	35435228	35485228	65.1918	FSIP1|GPR176
2	99401488	99451488	65.1596	ERBB4
5	25999106	26049106	65.1334	HOXC5|HOXC6|HOXC8|HOXC10|HOXC9
18	11078551	11128551	65.1081	ZDHHC7|KIAA0513
10	38035228	38085228	65.0984	TTBK2
26	22088123	22138123	65.0782	BTRC
11	70926951	70976951	65.0022	TRMT61B|SPDYA|PPP1CB
14	69132924	69182924	64.9611	PLEKHF2
23	33275117	33325117	64.8887	MRS2
10	44835228	44885228	64.8743	RTRAF|NID2
2	95451488	95501488	64.8605	KLF7
10	77535228	77585228	64.8507	FUT8
25	38697197	38747197	64.8293	RNF216
26	15388123	15438123	64.7528	SLC35G1
28	4325777	4375777	64.7016	TSNAX
11	48776951	48826951	64.6715	POLR1A
19	42837045	42887045	64.6368	CNTD1|AOC2|BECN1|AOC3|PSME3
9	23133102	23183102	64.6351	ME1
5	18249106	18299106	64.6255	KITLG
8	59145643	59195643	64.5889	FAM205C
8	28695643	28745643	64.5781	CCDC171
5	34249106	34299106	64.5378	SCAF11
20	28584672	28634672	64.5279	EMB
5	35749106	35799106	64.4695	NELL2
16	43144347	43194347	64.3884	CENPS|PGD|KIF1B
24	34575805	34625805	64.2753	SNRPD1|ABHD3
1	72303001	72353001	64.2716	XXYLT1
18	48328551	48378551	64.2647	RYR1|MAP4K1
27	19228903	19278903	64.2581	ASAH1|PCM1
16	66044347	66094347	64.0852	RNF2
27	4028903	4078903	64.0601	CSMD1
19	22587045	22637045	64.0463	MYO1C|INPP5K
19	32787045	32837045	63.9591	TEKT3
7	49795832	49845832	63.899	REEP2|EGR1|KDM3B
16	44194347	44244347	63.8868	SPSB1
24	30325805	30375805	63.7966	KCTD1
4	95097160	95147160	63.7638	MKLN1
7	80945832	80995832	63.7126	RASGRF2
17	72587036	72637036	63.6552	TSSK1B|TSSK2|GSC2|SLC25A1|DGCR2|ESS2
10	36285228	36335228	63.618	RMDN3|GCHFR|C10H15orf62|RAD51|DNAJC17
6	31175117	31225117	63.5963	GRID2
1	83253001	83303001	63.5521	PARL|MAP6D1
1	70153001	70203001	63.4593	RPL35A|IQCG|LMLN
2	107201488	107251488	63.4376	TUBA4A|DNAJB2|PTPRN|TUBA1D
24	2275805	2325805	63.3205	MBP
13	78526044	78576044	63.2515	PTPN1
26	22688123	22738123	63.2384	ARMH3
11	62976951	63026951	63.1173	AFTPH
9	95533102	95583102	63.0807	FNDC1
20	31334672	31384672	63.0574	TMEM267|CCL28
17	69187036	69237036	62.9501	HORMAD2
2	76001488	76051488	62.8863	CNTNAP5
14	1182924	1232924	62.8484	MAFA|ZC3H3
25	27497197	27547197	62.843	ARMC5|SLC5A2|C25H16orf58|TGFB1I1|AHSP
26	31538123	31588123	62.8139	SHOC2
27	43828903	43878903	62.7798	ZNF385D
17	62187036	62237036	62.7439	ADAM1A|LOC112442047
5	47899106	47949106	62.7059	HMGA2
16	43294347	43344347	62.6978	KIF1B
8	79495643	79545643	62.6847	ZCCHC6
14	58032924	58082924	62.543	OXR1
1	44953001	45003001	62.5097	TMEM45A
3	54125357	54175357	62.5009	LOC512486
8	45445643	45495643	62.4853	FAM189A2
24	37875805	37925805	62.4749	DLGAP1
1	118903001	118953001	62.4194	LOC112448265|LOC526230
2	93001488	93051488	62.4169	PARD3B
6	94975117	95025117	62.3185	FGF5
19	21937045	21987045	62.1241	NXN
25	41797197	41847197	62.1045	ADAP1|SUN1|GET4
17	71237036	71287036	62.0801	DERL3|SLC2A11|MMP11|SMARCB1
27	23578903	23628903	62.0134	DLC1
1	38403001	38453001	61.9369	NSUN3
3	82875357	82925357	61.9234	DOCK7|ATG4C
27	36878903	36928903	61.8924	KAT6A
6	60875117	60925117	61.5244	SLC30A9
7	49895832	49945832	61.4717	HSPA9|CTNNA1
21	20737392	20787392	61.0305	FANCI|POLG
15	74404502	74454502	61.0135	ALX4
19	20787045	20837045	61.0099	ABHD15|TP53I13|TAOK1|GIT1
1	4103001	4153001	61.0083	TIAM1
13	12576044	12626044	60.8974	USP6NL
9	98233102	98283102	60.6044	PACRG
17	71837036	71887036	60.5424	LOC531152|RSPH14|GNAZ
20	19384672	19434672	60.5212	PDE4D
18	5428551	5478551	60.5186	WWOX
1	152203001	152253001	60.5154	CAPN7
9	18783102	18833102	60.3815	HMGN3
13	81026044	81076044	60.3637	TSHZ2
15	82054502	82104502	60.3373	LOC104974345|GAT
18	35678551	35728551	60.3356	SLC7A6OS|PRMT7|SMPD3
24	33075805	33125805	60.3297	NPC1|RMC1
19	46337045	46387045	60.3122	ITGB3
22	6133989	6183989	60.2951	STT3B|OSBPL10
17	63587036	63637036	60.1802	MVK|MMAB
8	48845643	48895643	60.1739	TMC1
27	35728903	35778903	60.1695	ZMAT4
29	11634319	11684319	60.0944	DLG2
2	76151488	76201488	59.9266	CNTNAP5
4	93297160	93347160	59.9183	STRIP2|AHCYL2
19	15137045	15187045	59.7879	CCT6B
20	58634672	58684672	59.6829	TRIO
24	34125805	34175805	59.6609	GATA6
17	71187036	71237036	59.655	ZNF70|C17H22orf15|CHCHD10|VPREB3|MMP11
19	24637045	24687045	59.6163	ZZEF1
2	120701488	120751488	59.6126	RNF19B
19	46637045	46687045	59.6025	LOC112442751|LOC112442576
3	22025357	22075357	59.5992	BCL9
22	11283989	11333989	59.5958	CTDSPL
16	4844347	4894347	59.5537	YOD1|C16H1orf116|PFKFB2
26	15038123	15088123	59.4889	FRA10AC1
10	88085228	88135228	59.4544	LRRC74A
20	14934672	14984672	59.2552	RGS7BP
8	63945643	63995643	59.2078	COL15A1
25	20797197	20847197	59.1724	USP31
2	89501488	89551488	59.0795	CLK1|NIF3L1|PPIL3
8	46445643	46495643	59.0765	SMC5
11	46776951	46826951	59.0679	IL1RN
25	35997197	36047197	59.065	AGFG2
26	16788123	16838123	59.0134	SORBS1
19	20987045	21037045	59.0059	SSH2
16	5794347	5844347	58.9305	LOC112441814
5	58349106	58399106	58.927	LOC787601|LOC787640
1	72103001	72153001	58.923	PPP1R2|ACAP2
20	19784672	19834672	58.895	PDE4D
11	49676951	49726951	58.8295	TCF7L1
5	31449106	31499106	58.7865	OR8S1|LOC504567
8	38345643	38395643	58.7823	UHRF2
20	25934672	25984672	58.7758	MOCS2|ITGA2
24	41425805	41475805	58.732	ANKRD12|NDUFV2
14	982924	1032924	58.6774	PUF60|SCRIB|IQANK1|FAM83H
19	38187045	38237045	58.6291	SKAP1
2	551488	601488	58.5923	OCA2
29	11434319	11484319	58.5618	DLG2
5	59499106	59549106	58.5436	LOC788524|LOC788535
19	38287045	38337045	58.4979	SKAP1
6	44875117	44925117	58.4648	ZCCHC4|ANAPC4
19	48387045	48437045	58.4549	TEX2
25	28597197	28647197	58.4114	CALN1
20	28484672	28534672	58.2287	PARP8
11	71176951	71226951	58.1658	PLB1
9	69533102	69583102	58.1498	ARG1|MED23
11	44426951	44476951	58.0322	SH3RF3
6	66925117	66975117	57.9501	TEC
19	11637045	11687045	57.9244	TBX4|TBX2
5	36549106	36599106	57.8255	TMEM117
2	34501488	34551488	57.6887	SLC4A10
20	19484672	19534672	57.5844	PDE4D
5	36499106	36549106	57.4996	TMEM117
26	32788123	32838123	57.4006	TECTB
10	44335228	44385228	57.3238	FRMD6
5	59899106	59949106	57.3233	TESPA1|NEUROD4
5	101999106	102049106	57.1657	WC-7
11	70526951	70576951	57.1573	ALK
7	45295832	45345832	57.1433	FSTL4
14	4232924	4282924	56.9998	COL22A1
9	69683102	69733102	56.9159	ENPP3
17	56187036	56237036	56.8324	SRRM4
16	41894347	41944347	56.8187	C16H1orf167|AGTRAP
26	21138123	21188123	56.7614	BLOC1S2|CWF19L1|CHUK|PKD2L1
21	60087392	60137392	56.7431	CLMN
23	31275117	31325117	56.6881	PRSS16
15	64054502	64104502	56.6741	KIAA1549L
11	22676951	22726951	56.5039	SLC8A1
26	43788123	43838123	56.4788	CHST15
11	75126951	75176951	56.4435	ATAD2B
5	43549106	43599106	56.3959	MYRFL
11	73876951	73926951	56.3884	DTNB
1	153453001	153503001	56.3779	RFTN1
10	23185228	23235228	56.3538	LOC100336282
5	63749106	63799106	56.3299	FAM71C|LOC112441540
1	6553001	6603001	56.3088	GRIK1
20	19584672	19634672	56.2609	PDE4D
5	59099106	59149106	56.2145	LOC788258
20	24884672	24934672	56.2039	ARL15
11	27876951	27926951	56.1253	LOC526524|SRBD1
11	27976951	28026951	56.111	SRBD1
17	72987036	73037036	56.0343	DGCR8|TRMT2A|RANBP1|CCDC188|LOC112441986|ZDHHC8
27	8528903	8578903	56.0159	NEIL3
21	60137392	60187392	55.9937	CLMN
27	35678903	35728903	55.8689	ZMAT4
29	12584319	12634319	55.6253	RAB30
8	25795643	25845643	55.5916	ADAMTSL1
2	60401488	60451488	55.5374	THSD7B
5	70599106	70649106	55.5307	BTBD11
28	19425777	19475777	55.4476	JMJD1C
24	47825805	47875805	55.4256	ZBTB7C
13	24976044	25026044	55.1511	KIAA1217
16	33544347	33594347	55.144	AKT3
4	76097160	76147160	55.1208	IGFBP1|IGFBP3
3	21625357	21675357	55.0783	LOC112445954|PDZK1
9	29783102	29833102	55.0637	TBC1D32
7	53195832	53245832	55.0267	NDFIP1
8	49095643	49145643	54.9726	ALDH1A1
27	32978903	33028903	54.9433	ZNF703|ERLIN2
18	34778551	34828551	54.8946	B3GNT9|TRADD|HSF4|NOL3|EXOC3L1|C18H16orf70|FBXL8|KIAA0895L|E2F4
6	26725117	26775117	54.7833	STPG2
5	112899106	112949106	54.7187	TNFRSF13C|LOC535121|CENPM
19	22537045	22587045	54.7135	CRK|YWHAE
2	35151488	35201488	54.7081	TANK
16	42894347	42944347	54.6985	CASZ1
10	100185228	100235228	54.625	PTPN21
5	55899106	55949106	54.6028	KIF5A|DCTN2|MBD6
6	60475117	60525117	54.579	LIMCH1
9	42333102	42383102	54.5015	SCML4
19	50937045	50987045	54.3092	PYCR1|SIRT7|NOTUM|MYADML2|MAFG|PCYT2
26	15638123	15688123	54.246	PLCE1
19	34637045	34687045	54.2416	SREBF1|RAI1
4	90747160	90797160	54.1437	GRM8
5	32499106	32549106	54.0708	RAPGEF3|SLC48A1
4	102447160	102497160	54.0487	ATP6V0A4|TMEM213|KIAA1549
13	43876044	43926044	54.0156	LOC515358|LOC615959
11	27926951	27976951	53.9251	SRBD1
26	19638123	19688123	53.8029	HPSE2
11	69276951	69326951	53.7793	LCLAT1
20	14134672	14184672	53.7065	ADAMTS6
22	14833989	14883989	53.6752	HHATL|CCDC13|ACKR2
2	90551488	90601488	53.6715	FZD7
16	43044347	43094347	53.5814	PEX14
8	44845643	44895643	53.518	FAM122A|PIP5K1B
3	102225357	102275357	53.5104	ST3GAL3
1	69803001	69853001	53.4007	ZNF148
22	1633989	1683989	53.3749	NEK10
10	85785228	85835228	53.2377	ISCA2|LTBP2
6	57975117	58025117	53.2355	KLF3
10	37985228	38035228	53.1635	CDAN1|STARD9|TTBK2
21	20987392	21037392	53.1082	TICRR
15	29454502	29504502	53.0797	BCL9L|CXCR5
8	23395643	23445643	53.0723	HACD4|FOCAD
2	92901488	92951488	52.9569	PARD3B
10	10035228	10085228	52.9283	DMGDH
21	21687392	21737392	52.9007	PRC1|RCCD1|UNC45A|HDDC3|MAN2A2
19	39487045	39537045	52.8982	LASP1|FBXO47
13	54826044	54876044	52.8927	RBBP8NL|CABLES2|RPS21
16	38844347	38894347	52.8915	FMO1|FMO4
6	58925117	58975117	52.8308	PDS5A
17	67937036	67987036	52.8143	CHEK2|TTC28
11	55726951	55776951	52.7803	CTNNA2
1	27353001	27403001	52.7361	ROBO1
5	107749106	107799106	52.6975	ERC1
14	2732924	2782924	52.6456	DENND3
1	120853001	120903001	52.598	ZIC1|ZIC4
11	66776951	66826951	52.5979	PLEK
28	26675777	26725777	52.5404	PALD1
24	33525805	33575805	52.4796	RBBP8
19	21337045	21387045	52.4414	BLMH
16	67394347	67444347	52.372	PRG4|TPR
10	37085228	37135228	52.2959	MGA
25	38047197	38097197	52.2879	ANKRD61|EIF2AK1|USP42
19	38737045	38787045	52.2177	TBKBP1|KPNB1
16	39244347	39294347	52.1666	DNM3
3	104225357	104275357	52.131	HIVEP3
23	35025117	35075117	52.0943	PRP-VII
10	45885228	45935228	52.0933	FAM96A
8	45745643	45795643	52.0618	APBA1
21	61387392	61437392	52.0599	PAPOLA
5	32099106	32149106	52.026	CCDC184|ASB8|PFKM
27	36978903	37028903	51.9507	LOC112444614
11	25776951	25826951	51.947	THADA
5	24099106	24149106	51.8865	CEP83
2	96501488	96551488	51.8066	IDH1|PIKFYVE
19	18037045	18087045	51.7397	ADAP2|TEFM|ATAD5
27	19528903	19578903	51.6369	MTUS1
5	36099106	36149106	51.6208	TMEM117
5	44099106	44149106	51.5763	YEATS4|LYZ1
2	76101488	76151488	51.4047	CNTNAP5
19	45387045	45437045	51.3887	WNT3
17	58737036	58787036	51.3363	MED13L
15	56254502	56304502	51.2613	ACER3
14	6382924	6432924	51.1839	KHDRBS3
6	103775117	103825117	51.1612	STK32B
19	39987045	40037045	51.0963	NEUROD2|PPP1R1B|STARD3
25	21547197	21597197	51.0206	PRKCB
11	61826951	61876951	50.8718	WDPCP
2	102301488	102351488	50.8487	SPAG16
5	47949106	47999106	50.8451	HMGA2
5	64349106	64399106	50.8156	NR1H4
9	17533102	17583102	50.8026	MEI4
4	80397160	80447160	50.7426	SUGCT
6	67025117	67075117	50.6833	SLAIN2
3	93675357	93725357	50.5719	SHISAL2A
6	59975117	60025117	50.4717	APBB2
11	28176951	28226951	50.4478	PRKCE
6	66575117	66625117	50.3813	NFXL1|CORIN
19	33687045	33737045	50.3415	SPECC1
19	17437045	17487045	50.306	MYO1D
8	25395643	25445643	50.2937	ADAMTSL1
13	43526044	43576044	50.2682	LOC112449293
17	69037036	69087036	50.2526	MTMR3
11	71876951	71926951	50.1763	RBKS
12	67089833	67139833	50.1593	GPC5
19	987045	1037045	50.1164	CA10
5	58299106	58349106	50.0793	LOC512580
21	24437392	24487392	50.056	ADAMTSL3
14	47532924	47582924	50.0338	UTP23|EIF3H
5	110549106	110599106	50.0097	APOBEC3Z2|APOBEC3H|CBX7
11	38226951	38276951	49.9926	CFAP36|PPP4R3B
11	46626951	46676951	49.9651	IL36G
21	59987392	60037392	49.8728	DICER1
14	10732924	10782924	49.8567	FAM49B
16	38944347	38994347	49.8481	PRRC2C
6	59425117	59475117	49.8202	RBM47
16	75794347	75844347	49.518	LOC618087|LOC616002
19	46437045	46487045	49.5105	EFCAB13
3	18275357	18325357	49.489	CRNN
1	154553001	154603001	49.4703	TBC1D5
5	42799106	42849106	49.4559	PTPRR
20	18784672	18834672	49.4394	PDE4D
7	44545832	44595832	49.3205	ZCCHC10
16	61844347	61894347	49.2833	XPR1
8	94395643	94445643	49.2707	LOC789787|OR13C8
3	57125357	57175357	49.2279	HS2ST1|SELENOF
5	109949106	109999106	49.1984	PLA2G6|TMEM184B|MAFF
23	4775117	4825117	49.1734	HMGCLL1
27	44128903	44178903	49.0926	ZNF385D
11	80976951	81026951	49.0704	VSNL1
10	37835228	37885228	49.0229	LRRC57|SNAP23|HAUS2
4	94147160	94197160	48.9885	CEP41
20	31284672	31334672	48.9857	PAIP1|TMEM267|C20H5orf34
23	43175117	43225117	48.858	TBC1D7|GFOD1
10	90385228	90435228	48.8373	NRXN3
2	44451488	44501488	48.8053	NEB
10	88285228	88335228	48.7521	ZDHHC22|CIPC
19	39737045	39787045	48.7032	FBXL20
11	74776951	74826951	48.7019	ITSN2
28	25125777	25175777	48.6482	STOX1
19	40037045	40087045	48.6034	PNMT|STARD3|TCAP|PGAP3|ERBB2
27	38628903	38678903	48.4896	PSD3
15	55904502	55954502	48.4879	EMSY
19	837045	887045	48.4206	CA10
10	38185228	38235228	48.4101	UBR1
20	20134672	20184672	48.408	PDE4D
2	90401488	90451488	48.396	CDK15
29	40134319	40184319	48.3765	DAGLA
2	44251488	44301488	48.2751	CACNB4
25	20447197	20497197	48.2498	HS3ST2
19	1087045	1137045	48.2387	CA10
5	51199106	51249106	48.1813	USP15
19	36887045	36937045	48.1299	SLC35B1|FAM117A
14	69932924	69982924	48.0556	RAD54B
19	40087045	40137045	48.0276	MIEN1|ERBB2|IKZF3|GRB7
8	5895643	5945643	48.0042	HAND2
26	13388123	13438123	47.8522	TNKS2
25	21897197	21947197	47.8143	CACNG3
17	72687036	72737036	47.7588	C17H22orf39|CLDN5|LOC101906870|MRPL40|UFD1|CDC45
11	44726951	44776951	47.7172	LIMS1
6	103875117	103925117	47.6006	STK32B
11	74026951	74076951	47.5921	DNMT3A
4	93647160	93697160	47.5529	UBE2H
14	58132924	58182924	47.5121	OXR1
19	30537045	30587045	47.5087	DNAH9
6	66875117	66925117	47.48	TEC
23	44125117	44175117	47.4378	EDN1
19	29487045	29537045	47.3426	MYH2|MYH1
5	39799106	39849106	47.31	CNTN1
16	50544347	50594347	47.2499	SKI|FAAP20
5	35099106	35149106	47.2333	ANO6
5	102149106	102199106	47.1713	LOC112446748
2	93401488	93451488	47.1419	PARD3B
11	70176951	70226951	47.0729	ALK
5	26899106	26949106	47.0444	SPRYD3|TNS2|EIF4B
5	49499106	49549106	46.9878	C5H12orf66
1	157703001	157753001	46.9836	LOC538060
19	43437045	43487045	46.9821	DHX8|ETV4
2	1101488	1151488	46.9361	CYFIP1
17	69687036	69737036	46.8488	OSBP2
17	58637036	58687036	46.8061	MED13L
8	45945643	45995643	46.806	C8H9orf135
2	98151488	98201488	46.7902	LANCL1
1	98153001	98203001	46.7485	MECOM
13	43176044	43226044	46.742	TUBAL3|NET1|UCN3
4	91497160	91547160	46.7404	GRM8
2	94001488	94051488	46.7188	LOC112442952|NRP2
1	157503001	157553001	46.6923	ZNF596|PRDM9
10	86035228	86085228	46.6899	YLPM1
9	96183102	96233102	46.6325	IGF2R
5	115099106	115149106	46.5845	RTL6
19	54587045	54637045	46.5649	LOC112442708|SEPT9
17	61937036	61987036	46.5209	HECTD4
2	17401488	17451488	46.4366	ZNF385B
9	70383102	70433102	46.428	STX7
2	36601488	36651488	46.3586	2007-03-01
15	29754502	29804502	46.2763	CCDC153|PDZD3|NLRX1|CBL
20	56434672	56484672	46.1855	MYO10
1	153603001	153653001	46.1282	DAZL
4	100697160	100747160	46.1225	CHRM2
5	112949106	112999106	46.0798	SEPT3|WBP2NL
19	34137045	34187045	46.0082	EPN2
17	70137036	70187036	46.003	PATZ1|DRG1
26	33488123	33538123	45.98	TCF7L2
11	58976951	59026951	45.9271	LRRTM4
10	32385228	32435228	45.9029	C10H15orf41
17	54537036	54587036	45.7606	PPP1CC
7	41745832	41795832	45.63	LOC788055|LOC616716
16	80444347	80494347	45.5672	LOC100847861|LOC104974553
17	57237036	57287036	45.541	KSR2
11	74526951	74576951	45.4989	NCOA1
13	46226044	46276044	45.4726	ADARB2
7	54345832	54395832	45.4385	NR3C1
1	154503001	154553001	45.424	TBC1D5
6	67775117	67825117	45.4031	DCUN1D4
28	19525777	19575777	45.3937	JMJD1C
11	98626951	98676951	45.3626	FAM102A
23	30475117	30525117	45.3088	LOC104975673|ZNF389|ZKSCAN8
11	70126951	70176951	45.2944	ALK
9	18533102	18583102	45.2925	PHIP
6	65675117	65725117	45.2731	GABRB1
1	75003001	75053001	45.2204	FGF12
6	56825117	56875117	45.1509	C6H4orf19
19	42787045	42837045	45.1148	RAMP2|VPS25|CNTD1|WNK4|COA3|BECN1
5	65749106	65799106	45.1037	DRAM1
11	25676951	25726951	45.099	THADA
7	52395832	52445832	45.0847	TAF7|LOC100848177|SLC25A2|PCDHGA2
8	60045643	60095643	44.9866	LOC784594|LOC618717|LOC615852
14	6532924	6582924	44.9839	KHDRBS3
20	51484672	51534672	44.9796	CDH12
3	81675357	81725357	44.9177	ROR1
5	25949106	25999106	44.8819	HOXC5|HOXC4
15	65004502	65054502	44.8388	CAT|ELF5
18	5228551	5278551	44.788	WWOX
13	43276044	43326044	44.7301	LOC112449294|LOC782061
21	41337392	41387392	44.6386	SCFD1
16	58094347	58144347	44.634	ASTN1
28	21875777	21925777	44.6152	LOC785503
5	59049106	59099106	44.544	LOC788242
17	70037036	70087036	44.5213	LIMK2
28	22325777	22375777	44.4958	CTNNA3
7	945832	995832	44.4664	MAPK9
20	31184672	31234672	44.3427	NNT
9	101933102	101983102	44.3205	GPR31|LOC112448111|LOC101904883
5	31399106	31449106	44.2712	LOC509508|LOC507383
20	19284672	19334672	44.0747	PDE4D
26	32688123	32738123	44.0712	GPAM
16	67894347	67944347	44.0263	PLA2G4A
17	67187036	67237036	44.0129	MN1
8	59395643	59445643	43.9687	UNC13B
17	54487036	54537036	43.9635	TCTN1|HVCN1
5	26049106	26099106	43.9094	HOXC11|HOXC12|HOXC13
25	4597197	4647197	43.8667	RBFOX1
25	28897197	28947197	43.8659	CALN1
24	40675805	40725805	43.8644	PTPRM
28	22675777	22725777	43.5426	CTNNA3
5	47849106	47899106	43.5015	HMGA2
20	2934672	2984672	43.4201	RANBP17
6	67475117	67525117	43.3431	OCIAD1
2	125001488	125051488	43.2078	PHACTR4
26	8538123	8588123	43.1845	A1CF
23	41675117	41725117	43.1388	JARID2
8	75895643	75945643	43.0407	ENHO|CNTFR
5	9449106	9499106	43.0154	PPP1R12A
23	30275117	30325117	42.9292	LOC112443788|LOC112443785
11	58776951	58826951	42.9145	LRRTM4
9	29883102	29933102	42.8615	TBC1D32
8	38595643	38645643	42.8156	IL33
8	5695643	5745643	42.763	HMGB2|GALNT7
23	43725117	43775117	42.7528	PHACTR1
21	12837392	12887392	42.7242	MCTP2
9	97883102	97933102	42.7154	PRKN
11	69676951	69726951	42.6563	YPEL5
5	26349106	26399106	42.6278	LOC112446668|ATP5MC2
5	86299106	86349106	42.5606	SOX5
19	33587045	33637045	42.5356	SPECC1
4	36447160	36497160	42.5048	SEMA3A
29	18134319	18184319	42.4826	AAMDC|INTS4
9	18633102	18683102	42.4026	PHIP
26	24738123	24788123	42.356	CFAP43
6	103825117	103875117	42.3512	STK32B
5	24549106	24599106	42.3434	TMCC3
21	60937392	60987392	42.3355	C21H14orf132
17	58137036	58187036	42.2926	HRK|FBXW8
26	42788123	42838123	42.2823	IKZF5|ACADSB
5	47799106	47849106	42.2138	HMGA2
16	13144347	13194347	42.1989	RGS18
11	72376951	72426951	42.1552	SLC30A3|SLC5A6|CAD|ATRAID
26	19938123	19988123	42.0937	HPSE2
3	46275357	46325357	42.0296	DPYD
19	44487045	44537045	41.9289	ADAM11|GJC1
5	63849106	63899106	41.8771	LOC112441540
26	24638123	24688123	41.8036	COL17A1|SFR1
7	51695832	51745832	41.7433	EIF4EBP3|SRA1|APBB3|LOC509618|SLC35A4|LOC112447523|ANKHD1
26	43538123	43588123	41.7149	CPXM2
17	72837036	72887036	41.6065	GNB1L|TXNRD2
10	25885228	25935228	41.5986	HNRNPC
19	18087045	18137045	41.5814	CRLF3|ATAD5
4	93897160	93947160	41.5741	KLHDC10
7	51495832	51545832	41.5344	PFDN1|HBEGF
8	50795643	50845643	41.5075	TRPM6
23	39725117	39775117	41.4213	NUP153|KIF13A
15	52004502	52054502	41.373	CLPB
2	89451488	89501488	41.3607	BZW1
1	72953001	73003001	41.2989	TMEM44
5	116599106	116649106	41.2853	TTC38|GTSE1|TRMU
13	2926044	2976044	41.2602	PAK5
8	106245643	106295643	41.2509	ASTN2
8	45495643	45545643	41.2176	FAM189A2
4	112897160	112947160	41.1175	LOC511617|GIMAP7
3	82025357	82075357	41.0907	ITGB3BP|EFCAB7
28	3875777	3925777	41.0671	TRIM67
6	116875117	116925117	41.0187	FAM53A
29	27434319	27484319	41.0022	LOC787694|LOC514864
24	23125805	23175805	40.9682	NOL4
23	25025117	25075117	40.9601	TMEM14A|GSTA2
8	38795643	38845643	40.9235	MLANA
26	10488123	10538123	40.8694	ANKRD22|LIPM
4	116597160	116647160	40.8569	DPP6
7	54045832	54095832	40.7851	ARHGAP26
5	69849106	69899106	40.72	RFX4
5	26949106	26999106	40.6271	EIF4B|KRT18
5	44199106	44249106	40.5958	LOC112446693|LOC781146
1	91453001	91503001	40.591	NAALADL2
19	45437045	45487045	40.5836	WNT3|NSF
2	84351488	84401488	40.4613	SLC39A10|DNAH7
10	75085228	75135228	40.4589	KCNH5
14	11182924	11232924	40.44	LOC100299192
9	86933102	86983102	40.4265	PCMT1|LRP11
2	89951488	90001488	40.3389	TRAK2
6	60975117	61025117	40.2875	BEND4
10	37185228	37235228	40.2259	PLA2G4B|MAPKBP1|JMJD7
8	89695643	89745643	40.1945	SPIN1
5	102249106	102299106	40.1284	WC1-12
5	30499106	30549106	39.9045	PRPH|LOC100141266
2	99351488	99401488	39.8508	ERBB4
20	10084672	10134672	39.8215	BDP1|SMN2|SERF1A
23	2525117	2575117	39.7999	PRIM2
18	5878551	5928551	39.727	WWOX
26	19738123	19788123	39.7109	HPSE2
14	57132924	57182924	39.6667	ANGPT1
19	38587045	38637045	39.6596	SCRN2|LRRC46|SP6|MRPL10
24	39775805	39825805	39.6398	ARHGAP28
24	47575805	47625805	39.6215	SMAD2
10	74935228	74985228	39.5624	KCNH5
22	933989	983989	39.5544	EGFR
8	5745643	5795643	39.5209	SCRG1|SAP30
17	63837036	63887036	39.4216	ACACB|FOXN4
19	18137045	18187045	39.2894	CRLF3|SUZ12
15	50754502	50804502	39.2375	LOC506452
25	38497197	38547197	39.2243	ZNF12|LOC618542|RBAK
19	38987045	39037045	39.2067	GPR179|SOCS7
5	106449106	106499106	39.2048	TSPAN11
11	49376951	49426951	39.1602	C11H2orf68|TMEM150A|RNF181|VAMP5|USP39
10	36985228	37035228	39.148	MGA
5	17949106	17999106	39.1177	TMTC3
5	32599106	32649106	39.1073	RPAP3
5	68699106	68749106	39.1064	APPL2
1	61103001	61153001	39.0915	LSAMP
27	27478903	27528903	39.0412	LOC112444611
24	32675805	32725805	38.9624	LAMA3
18	35578551	35628551	38.9088	ESRP2|PLA2G15|NFATC3
19	46087045	46137045	38.9053	KANSL1
5	36949106	36999106	38.8623	ADAMTS20

## Sheet: Table S9
Table S4. KEGG Pathway enrichment of 1395 candidate genes in Chinese gayal and Bangladesh-Myanmar gayal.
Term	Database	ID	Input number	Background number	P-Value	Corrected P-Value	Input	Hyperlink
Arrhythmogenic right ventricular cardiomyopathy (ARVC)	KEGG PATHWAY	bta05412	16	76	5.28362e-07	0.000224824	ITGB1|ITGA9|LAMA2|ITGB5|ATP2A1|LAMA1|ITGA2|CACNA1C|DSC2|TCF7L2|CTNNA2|SLC8A1|ATP2A3|CTNNA1|CACNA2D4|CTNNA3	http://www.genome.jp/kegg-bin/show_pathway?bta05412/bta:337925%09red/bta:100138434%09red/bta:512313%09red/bta:532127%09red/bta:527492%09red/bta:506387%09red/bta:408015%09red/bta:784075%09red/bta:526848%09red/bta:780777%09red/bta:281872%09red/bta:518117%09red/bta:540481%09red/bta:281128%09red/bta:282564%09red/bta:281876%09red
Pathways in cancer	KEGG PATHWAY	bta05200	49	539	6.80305e-07	0.000254736	ITGB1|PTK2|GSTT2|CRKL|ITGA2|MSH3|EGFR|SMAD2|IGF1|MAPK10|CBL|CRK|KITLG|BCR|ALK|NCOA1|STAT2|FZD7|MECOM|FGF10|CTNNA1|GLI1|NFKB1|MAPK9|ERBB2|LAMA1|LAMA2|LAMA3|PLCB4|CASP7|IFNG|CHUK|RARB|TPR|FGF5|PAX8|CTNNA2|CTNNA3|EPAS1|EGLN1|GSTT4|E2F3|GNAQ|GSTT1|ADCY8|TCF7L2|GSK3B|CDK2|ADCY1	http://www.genome.jp/kegg-bin/show_pathway?bta05200/bta:527418%09red/bta:506270%09red/bta:518180%09red/bta:281601%09red/bta:100336873%09red/bta:780777%09red/bta:536654%09red/bta:534661%09red/bta:326285%09red/bta:527492%09red/bta:516010%09red/bta:541184%09red/bta:506093%09red/bta:616895%09red/bta:512841%09red/bta:616744%09red/bta:536771%09red/bta:519217%09red/bta:540481%09red/bta:407217%09red/bta:…
Metabolic pathways	KEGG PATHWAY	bta01100	99	1468	1.9199e-06	0.000497697	AOC2|IPMK|MIF|MOCS2|UPB1|PYCR1|HPSE2|GPAM|ACSM5|INPP4B|RPIA|PLA2G6|PLA2G3|ATP6V0D2|NNT|MTMR3|ENTPD1|IDH1|ACSM2B|ENPP1|SHMT2|NME1|ADCY1|NME2|PTGES3|INPP5J|INPP5K|ADCY8|CYP26A1|UQCRFS1|MMAB|CPS1|GGCX|TRAK2|PAH|ACADL|PANK3|B4GALT4|ITPK1|PLCB4|UMPS|PIKFYVE|ADA2|GSTT4|HACD4|GSTT1|PISD|G6PC|ATP5F1B|MINPP1|CYP26C1|PI4KA|SMPD4|PLCE1|SMPD3|ASPA|ALDH18A1|HMGCS1|GALNTL6|NDUFA2|ACACB|NAT1|SRR|ATP5PO|MVK|PDE1…	http://www.genome.jp/kegg-bin/show_pathway?bta01100/bta:520403%09red/bta:618814%09red/bta:281177%09red/bta:538710%09red/bta:282422%09red/bta:281640%09red/bta:282223%09red/bta:535381%09red/bta:511923%09red/bta:507456%09red/bta:506348%09red/bta:281601%09red/bta:617805%09red/bta:615819%09red/bta:514939%09red/bta:520087%09red/bta:407767%09red/bta:535138%09red/bta:504557%09red/bta:507197%09red/bta:613…
Axon guidance	KEGG PATHWAY	bta04360	22	180	1.57106e-05	0.00294137	PTK2|PPP3R1|LIMK2|SRGAP1|TRPC6|PLXNA4|SEMA4G|EPHA7|SLIT3|UNC5C|ITGB1|EPHA3|UNC5D|PAK5|NRP1|PARD3|ROBO1|PLXNA2|NTN4|GSK3B|BMPR2|PPP3CA	http://www.genome.jp/kegg-bin/show_pathway?bta04360/bta:539369%09red/bta:506270%09red/bta:536815%09red/bta:527964%09red/bta:282321%09red/bta:524002%09red/bta:537455%09red/bta:513432%09red/bta:407151%09red/bta:407770%09red/bta:615883%09red/bta:513539%09red/bta:281876%09red/bta:520004%09red/bta:790875%09red/bta:537951%09red/bta:539452%09red/bta:407127%09red/bta:407104%09red/bta:286852%09red/bta:533…
Focal adhesion	KEGG PATHWAY	bta04510	23	198	2.12717e-05	0.00319317	ITGA9|PTK2|CRKL|ITGA2|DOCK1|EGFR|IGF1|MAPK10|CRK|TLN2|TLN1|PARVB|MAPK9|PARVG|ERBB2|LAMA1|LAMA2|LAMA3|ITGB5|ITGB1|PPP1CC|GSK3B|PAK5	http://www.genome.jp/kegg-bin/show_pathway?bta04510/bta:528252%09red/bta:512841%09red/bta:518180%09red/bta:783470%09red/bta:100336873%09red/bta:282564%09red/bta:513432%09red/bta:532127%09red/bta:506270%09red/bta:790892%09red/bta:537203%09red/bta:281872%09red/bta:407217%09red/bta:281876%09red/bta:100138434%09red/bta:281239%09red/bta:790875%09red/bta:282318%09red/bta:537631%09red/bta:534125%09red/b…
Rap1 signaling pathway	KEGG PATHWAY	bta04015	24	216	2.74864e-05	0.00343071	CRKL|SKAP1|EGFR|PLCE1|NGFR|CRK|FARP2|KITLG|ADORA2A|TLN2|TLN1|TIAM1|SIPA1L1|ITGAL|FGF10|ITGB1|IGF1|PLCB4|FGF5|ADCY1|PARD3|GNAQ|ADCY8|PFN4	http://www.genome.jp/kegg-bin/show_pathway?bta04015/bta:528252%09red/bta:518180%09red/bta:783470%09red/bta:527964%09red/bta:506769%09red/bta:536654%09red/bta:508874%09red/bta:512841%09red/bta:536771%09red/bta:353110%09red/bta:281874%09red/bta:536517%09red/bta:281876%09red/bta:281239%09red/bta:519037%09red/bta:281885%09red/bta:281601%09red/bta:514637%09red/bta:326285%09red/bta:535017%09red/bta:617…
ErbB signaling pathway	KEGG PATHWAY	bta04012	14	85	3.14195e-05	0.00365116	ERBB2|ERBB3|NRG2|ERBB4|CRKL|EGFR|CBL|GSK3B|HBEGF|PTK2|MAPK10|CRK|PAK5|MAPK9	http://www.genome.jp/kegg-bin/show_pathway?bta04012/bta:527418%09red/bta:506270%09red/bta:783452%09red/bta:790875%09red/bta:518180%09red/bta:785655%09red/bta:512841%09red/bta:522419%09red/bta:505709%09red/bta:522921%09red/bta:537631%09red/bta:534125%09red/bta:513432%09red/bta:407217%09red
Dilated cardiomyopathy (DCM)	KEGG PATHWAY	bta05414	15	99	3.94753e-05	0.00429134	ITGB1|ITGA9|LAMA2|IGF1|ITGB5|ATP2A1|LAMA1|ITGA2|CACNA1C|ADCY8|TPM2|SLC8A1|ATP2A3|CACNA2D4|ADCY1	http://www.genome.jp/kegg-bin/show_pathway?bta05414/bta:337925%09red/bta:100138434%09red/bta:281239%09red/bta:532127%09red/bta:506387%09red/bta:408015%09red/bta:281601%09red/bta:784075%09red/bta:535017%09red/bta:512313%09red/bta:518117%09red/bta:497015%09red/bta:281872%09red/bta:282564%09red/bta:281876%09red
Cushing syndrome	KEGG PATHWAY	bta04934	19	156	6.07441e-05	0.00599005	ADCY1|WDR5|E2F3|GNAQ|AIPL1|FZD7|ADCY8|SCARB1|CACNA1C|EGFR|TCF7L2|GSK3B|CREB3L2|CDK2|WDR5B|ITPR2|PLCB4|CYP11B1|PBX1	http://www.genome.jp/kegg-bin/show_pathway?bta04934/bta:540688%09red/bta:535017%09red/bta:282346%09red/bta:541184%09red/bta:790875%09red/bta:100138335%09red/bta:281601%09red/bta:524255%09red/bta:100125836%09red/bta:281878%09red/bta:281609%09red/bta:785086%09red/bta:282422%09red/bta:536654%09red/bta:540481%09red/bta:281985%09red/bta:519217%09red/bta:407217%09red/bta:408015%09red
Adherens junction	KEGG PATHWAY	bta04520	12	69	7.16915e-05	0.00652974	ERBB2|PARD3|FARP2|EGFR|TCF7L2|CTNNA1|SMAD2|SORBS1|PTPRM|IQGAP1|CTNNA2|CTNNA3	http://www.genome.jp/kegg-bin/show_pathway?bta04520/bta:104968536%09red/bta:514637%09red/bta:527492%09red/bta:504625%09red/bta:516010%09red/bta:536092%09red/bta:527964%09red/bta:780777%09red/bta:505709%09red/bta:526848%09red/bta:540481%09red/bta:407217%09red
Calcium signaling pathway	KEGG PATHWAY	bta04020	22	203	8.15907e-05	0.0072358	ATP2A1|PPP3R1|ATP2A3|EGFR|PLCE1|P2RX1|P2RX6|ADORA2A|RYR1|CACNA1C|SLC8A1|GRM5|ERBB2|ERBB3|PLCB4|ERBB4|CHRM2|ITPR2|ADCY1|GNAQ|ADCY8|PPP3CA	http://www.genome.jp/kegg-bin/show_pathway?bta04020/bta:519037%09red/bta:282321%09red/bta:536654%09red/bta:512313%09red/bta:785655%09red/bta:281878%09red/bta:518117%09red/bta:407217%09red/bta:337925%09red/bta:514898%09red/bta:535017%09red/bta:100139857%09red/bta:281601%09red/bta:100336861%09red/bta:408015%09red/bta:618262%09red/bta:522170%09red/bta:286852%09red/bta:617828%09red/bta:522419%09red/b…
Inositol phosphate metabolism	KEGG PATHWAY	bta00562	12	73	0.000115555	0.00957387	ITPK1|INPP5K|PLCB4|PI4KA|PIKFYVE|PIP5K1B|INPP5J|IPMK|INPP4B|PLCE1|MINPP1|MTMR3	http://www.genome.jp/kegg-bin/show_pathway?bta00562/bta:514307%09red/bta:615135%09red/bta:537654%09red/bta:514123%09red/bta:541067%09red/bta:519037%09red/bta:790873%09red/bta:282309%09red/bta:535099%09red/bta:534793%09red/bta:281985%09red/bta:518488%09red
Alzheimer disease	KEGG PATHWAY	bta05010	20	180	0.000124293	0.00957387	CASP7|LRP1|NDUFA2|ATP2A1|PPP3R1|ATP2A3|EIF2AK3|CACNA1C|ATP5F1B|GSK3B|PPP3CA|ATP5PO|NAE1|ITPR2|PLCB4|NDUFA4L2|IDE|UQCRFS1|ERN1|GNAQ	http://www.genome.jp/kegg-bin/show_pathway?bta05010/bta:535820%09red/bta:512313%09red/bta:287020%09red/bta:533894%09red/bta:526279%09red/bta:790875%09red/bta:286852%09red/bta:281878%09red/bta:112442685%09red/bta:327675%09red/bta:282321%09red/bta:614491%09red/bta:518117%09red/bta:523752%09red/bta:281640%09red/bta:613541%09red/bta:281985%09red/bta:327698%09red/bta:536654%09red/bta:408015%09red
Phosphatidylinositol signaling system	KEGG PATHWAY	bta04070	14	99	0.0001366	0.0100074	ITPK1|INPP5K|PLCB4|PI4KA|PIKFYVE|PIP5K1B|INPP5J|IPMK|INPP4B|DGKI|PLCE1|ITPR2|DGKA|MTMR3	http://www.genome.jp/kegg-bin/show_pathway?bta04070/bta:514307%09red/bta:615135%09red/bta:537654%09red/bta:514123%09red/bta:519037%09red/bta:790873%09red/bta:281878%09red/bta:530095%09red/bta:282309%09red/bta:535099%09red/bta:534793%09red/bta:506348%09red/bta:281985%09red/bta:518488%09red
Glutamatergic synapse	KEGG PATHWAY	bta04724	15	113	0.000150551	0.0105699	PLCB4|GNAQ|PPP3R1|GRIK1|CACNA1C|ADCY8|GRK3|GRM4|DLGAP1|GRM8|PPP3CA|ITPR2|GRM5|SLC1A2|ADCY1	http://www.genome.jp/kegg-bin/show_pathway?bta04724/bta:538360%09red/bta:541119%09red/bta:533760%09red/bta:281878%09red/bta:790333%09red/bta:286852%09red/bta:535017%09red/bta:282136%09red/bta:282321%09red/bta:100336861%09red/bta:281601%09red/bta:526435%09red/bta:281985%09red/bta:536654%09red/bta:408015%09red
MAPK signaling pathway	KEGG PATHWAY	bta04010	27	292	0.000160677	0.0110506	PPP3R1|EGFR|IGF1|MAPK10|NGFR|CRK|KITLG|CRKL|MECOM|FGF10|CACNA1C|DUSP5|NFKB1|DUSP6|ERBB2|ERBB3|DDIT3|ERBB4|CHUK|FGF5|CACNA2D4|MAPK9|PTPRR|RASGRF2|TAB1|CD14|PPP3CA	http://www.genome.jp/kegg-bin/show_pathway?bta04010/bta:518180%09red/bta:784075%09red/bta:282321%09red/bta:281048%09red/bta:519958%09red/bta:785655%09red/bta:512841%09red/bta:536771%09red/bta:353110%09red/bta:326285%09red/bta:524957%09red/bta:407217%09red/bta:281239%09red/bta:281073%09red/bta:515310%09red/bta:281885%09red/bta:537631%09red/bta:534125%09red/bta:507061%09red/bta:408015%09red/bta:532…
Inflammatory mediator regulation of TRP channels	KEGG PATHWAY	bta04750	14	103	0.000198238	0.0133613	IGF1|PLCB4|GNAQ|ADCY8|PPP1CC|PRKCE|ASIC2|PLA2G6|MAPK10|ITPR2|MAPK9|TRPV1|TRPV3|ADCY1	http://www.genome.jp/kegg-bin/show_pathway?bta04750/bta:107131508%09red/bta:281239%09red/bta:535381%09red/bta:281601%09red/bta:535017%09red/bta:281878%09red/bta:507041%09red/bta:282318%09red/bta:537631%09red/bta:534125%09red/bta:536654%09red/bta:281985%09red/bta:523538%09red/bta:617930%09red
Hypertrophic cardiomyopathy (HCM)	KEGG PATHWAY	bta05410	13	92	0.000235727	0.0149887	ITGB1|ITGA9|LAMA2|IGF1|ITGB5|ATP2A1|LAMA1|ITGA2|CACNA1C|TPM2|SLC8A1|ATP2A3|CACNA2D4	http://www.genome.jp/kegg-bin/show_pathway?bta05410/bta:337925%09red/bta:100138434%09red/bta:281239%09red/bta:532127%09red/bta:506387%09red/bta:408015%09red/bta:784075%09red/bta:512313%09red/bta:518117%09red/bta:497015%09red/bta:281872%09red/bta:282564%09red/bta:281876%09red
Vascular smooth muscle contraction	KEGG PATHWAY	bta04270	16	133	0.000255706	0.0159579	ADORA2A|PLCB4|GNAQ|PLA2G6|PPP1CC|CACNA1C|PRKCE|ADCY1|RAMP2|MYL6|ADCY8|PRKG1|PLA2G3|ITPR2|MYL6B|PPP1R14A	http://www.genome.jp/kegg-bin/show_pathway?bta04270/bta:282004%09red/bta:535017%09red/bta:515421%09red/bta:535381%09red/bta:281341%09red/bta:527631%09red/bta:504230%09red/bta:617828%09red/bta:281878%09red/bta:615348%09red/bta:507041%09red/bta:282318%09red/bta:281601%09red/bta:536654%09red/bta:281985%09red/bta:408015%09red
Platelet activation	KEGG PATHWAY	bta04611	15	121	0.000294684	0.0180561	ITGB1|PLCB4|GNAQ|SNAP23|SYK|ADCY8|ITGA2|PPP1CC|TLN2|TLN1|P2RX1|PRKG1|VAMP8|ITPR2|ADCY1	http://www.genome.jp/kegg-bin/show_pathway?bta04611/bta:514898%09red/bta:282004%09red/bta:535017%09red/bta:281872%09red/bta:528252%09red/bta:522423%09red/bta:783470%09red/bta:507309%09red/bta:281878%09red/bta:282318%09red/bta:281601%09red/bta:536654%09red/bta:515515%09red/bta:281985%09red/bta:281876%09red
PI3K-Akt signaling pathway	KEGG PATHWAY	bta04151	31	373	0.000317035	0.0184208	ITGA9|PTK2|GHR|LAMA1|ITGA2|EGFR|IGF1|NGFR|KITLG|BRCA1|YWHAH|NFKB1|FGF10|YWHAE|ERBB2|ERBB3|LAMA2|LAMA3|ITGB5|ERBB4|CHRM2|CHUK|ITGB1|FGF5|PPP2R2B|SYK|G6PC|GSK3B|CREB3L2|CDK2|CD19	http://www.genome.jp/kegg-bin/show_pathway?bta04151/bta:506270%09red/bta:100336873%09red/bta:280805%09red/bta:538710%09red/bta:532127%09red/bta:785655%09red/bta:353120%09red/bta:536771%09red/bta:353110%09red/bta:281872%09red/bta:282564%09red/bta:281876%09red/bta:100138434%09red/bta:281239%09red/bta:509290%09red/bta:790875%09red/bta:281073%09red/bta:281885%09red/bta:519217%09red/bta:326285%09red/b…
Hippo signaling pathway	KEGG PATHWAY	bta04390	17	151	0.000338116	0.0187494	DLG2|PARD3|PPP1CC|FZD7|PPP2R2B|YWHAH|TCF7L2|GSK3B|CTGF|CSNK1E|BMPR2|SMAD2|FRMD6|CTNNA3|CTNNA1|CTNNA2|YWHAE	http://www.genome.jp/kegg-bin/show_pathway?bta04390/bta:527492%09red/bta:516010%09red/bta:768234%09red/bta:524255%09red/bta:790875%09red/bta:530910%09red/bta:282126%09red/bta:527964%09red/bta:282125%09red/bta:780777%09red/bta:526848%09red/bta:100851408%09red/bta:509290%09red/bta:281103%09red/bta:540481%09red/bta:407127%09red/bta:282318%09red
Regulation of actin cytoskeleton	KEGG PATHWAY	bta04810	21	212	0.000359903	0.0195625	ITGB1|ITGA9|PTK2|ITGB5|PPP1CC|CRKL|PIKFYVE|LIMK2|PIP5K1B|ITGA2|DOCK1|EGFR|CHRM2|TIAM1|ITGAL|PFN4|CRK|PAK5|FGF5|FGF10|IQGAP1	http://www.genome.jp/kegg-bin/show_pathway?bta04810/bta:281872%09red/bta:522170%09red/bta:532127%09red/bta:537654%09red/bta:282318%09red/bta:506270%09red/bta:518180%09red/bta:512841%09red/bta:104968536%09red/bta:790873%09red/bta:536517%09red/bta:508874%09red/bta:282564%09red/bta:513539%09red/bta:536771%09red/bta:537203%09red/bta:326285%09red/bta:281876%09red/bta:513432%09red/bta:407217%09red/bta:…
Proteoglycans in cancer	KEGG PATHWAY	bta05205	20	202	0.000494086	0.0254621	ERBB2|ITGB1|IGF1|ITGB5|TIAM1|ERBB3|FZD7|CD44|ITGA2|EGFR|CBL|HBEGF|ANK2|PTK2|PLCE1|ITPR2|HPSE2|ERBB4|IQGAP1|PPP1CC	http://www.genome.jp/kegg-bin/show_pathway?bta05205/bta:104968536%09red/bta:539238%09red/bta:527418%09red/bta:506270%09red/bta:537343%09red/bta:785655%09red/bta:281057%09red/bta:281239%09red/bta:519037%09red/bta:536517%09red/bta:522419%09red/bta:524255%09red/bta:505709%09red/bta:522921%09red/bta:282564%09red/bta:281878%09red/bta:282318%09red/bta:281872%09red/bta:407217%09red/bta:281876%09red
Cortisol synthesis and secretion	KEGG PATHWAY	bta04927	10	65	0.000669817	0.0301337	ADCY1|PLCB4|GNAQ|SCARB1|CACNA1C|ADCY8|CREB3L2|ITPR2|CYP11B1|PBX1	http://www.genome.jp/kegg-bin/show_pathway?bta04927/bta:540688%09red/bta:535017%09red/bta:282346%09red/bta:281601%09red/bta:281878%09red/bta:785086%09red/bta:282422%09red/bta:536654%09red/bta:281985%09red/bta:408015%09red
Parathyroid hormone synthesis, secretion and action	KEGG PATHWAY	bta04928	13	104	0.000679573	0.0301337	NACA|PLCB4|GNAQ|ADCY8|EGR1|EGFR|CREB3L2|HBEGF|VDR|CASR|ITPR2|PDE4D|ADCY1	http://www.genome.jp/kegg-bin/show_pathway?bta04928/bta:535017%09red/bta:533656%09red/bta:281038%09red/bta:513312%09red/bta:281878%09red/bta:522921%09red/bta:407217%09red/bta:281601%09red/bta:785086%09red/bta:536654%09red/bta:281985%09red/bta:539556%09red/bta:407125%09red
Hepatitis C	KEGG PATHWAY	bta05160	17	164	0.000796081	0.0339594	EIF2AK1|E2F3|STAT2|IFNG|PPP2R2B|EGFR|PSME3|GSK3B|CFLAR|YWHAH|EIF2AK3|CHUK|NFKB1|MAVS|CDK2|SCARB1|YWHAE	http://www.genome.jp/kegg-bin/show_pathway?bta05160/bta:535820%09red/bta:509290%09red/bta:541184%09red/bta:282126%09red/bta:616115%09red/bta:281237%09red/bta:497199%09red/bta:282125%09red/bta:507689%09red/bta:511023%09red/bta:281073%09red/bta:618508%09red/bta:282346%09red/bta:519217%09red/bta:790875%09red/bta:100336105%09red/bta:407217%09red
T cell receptor signaling pathway	KEGG PATHWAY	bta04660	13	107	0.000863639	0.0359316	CD8B|PPP3R1|IFNG|TEC|CHUK|GSK3B|PPP3CA|MAPK10|PAK5|CD8A|NFKB1|MAPK9|PTPRC	http://www.genome.jp/kegg-bin/show_pathway?bta04660/bta:504733%09red/bta:790875%09red/bta:508633%09red/bta:534125%09red/bta:281237%09red/bta:281073%09red/bta:282321%09red/bta:281060%09red/bta:537631%09red/bta:616115%09red/bta:407152%09red/bta:513432%09red/bta:286852%09red
Fc gamma R-mediated phagocytosis	KEGG PATHWAY	bta04666	12	94	0.000913254	0.0375325	AMPH|CRKL|PRKCE|SYK|PIP5K1B|GAB2|PLA2G6|LIMK2|PTPRC|CRK|ASAP1|MYO10	http://www.genome.jp/kegg-bin/show_pathway?bta04666/bta:281935%09red/bta:535381%09red/bta:537654%09red/bta:518180%09red/bta:512841%09red/bta:529346%09red/bta:513539%09red/bta:614722%09red/bta:507041%09red/bta:327705%09red/bta:515515%09red/bta:407152%09red
SNARE interactions in vesicular transport	KEGG PATHWAY	bta04130	7	34	0.000970369	0.0389303	VAMP5|SNAP23|VAMP8|SNAP29|STX7|VTI1A|GOSR2	http://www.genome.jp/kegg-bin/show_pathway?bta04130/bta:540406%09red/bta:506198%09red/bta:507031%09red/bta:507309%09red/bta:780850%09red/bta:532261%09red/bta:522423%09red
Long-term potentiation	KEGG PATHWAY	bta04720	10	69	0.00101153	0.0391823	PLCB4|GNAQ|PPP3R1|PPP1CC|CACNA1C|ADCY8|PPP3CA|ITPR2|GRM5|ADCY1	http://www.genome.jp/kegg-bin/show_pathway?bta04720/bta:535017%09red/bta:281878%09red/bta:286852%09red/bta:282321%09red/bta:100336861%09red/bta:282318%09red/bta:281601%09red/bta:536654%09red/bta:281985%09red/bta:408015%09red

## Sheet: Table S10
Table S5 Gene Ontology of 1395 candidate genes in Chinese gayal and Bangladesh-Myanmar gayal.
Term	Database	ID	Input number	Background number	P-Value	Corrected P-Value	Input	Hyperlink
cytoplasm	Gene Ontology	GO:0005737	224	2867	2.91164e-20	9.81222e-17	PARN|HSPA9|IPMK|CRY1|MZT2B|CPQ|URGCP|THOC1|SPINT2|ATXN7L3B|TUBA3E|ApoN|ASB8|ITSN2|INPP4B|APBB2|PA2G4|ZC3H10|CSNK1E|MKLN1|ARHGAP28|KLHDC10|DAZL|BRCA1|JAKMIP1|DDIT3|TSNAX|MYO1C|IDH1|LRRC7|WNK4|RAMP2|SERPINB8|FHOD3|IQCG|MSRB3|UBR1|MIF|TDP1|MTMR3|SNAP25|WDR55|NME1|NME2|PTGES3|SCARB1|INPP5K|RNF181|GRB14|LMLN|DCP1B|ROBO1|STARD9|HUNK|UBC|PAK5|YWHAE|CPS1|ADCY1|VDR|FUS|SKAP1|GAB2|SHMT2|PAIP2|SPECC1L|DTD1|…	http://amigo.geneontology.org/amigo/term/GO:0005737
ATP binding	Gene Ontology	GO:0005524	113	1275	1.36005e-13	2.29169e-10	HSPA9|HUNK|CDK14|ATP2C1|TWNK|PI4KA|GRK3|RFC5|SMCHD1|CSNK1E|MKKS|ERBB2|ERBB3|ENTPD1|MYO1C|WNK4|ENPP1|ROR1|ADCY1|NME1|NME2|SYK|KIF5A|ADCY8|GSK3B|STARD9|BMPR2|PAK5|MMAB|CPS1|ATP2A1|ATP2A3|UBE2D2|UBE2D1|MYO18B|DHX37|PANK3|CHD1L|HARS|PRKG1|KSR1|KSR2|ITPK1|SCYL2|PIKFYVE|CHUK|BLM|PEX1|STK32B|UBE2K|DNAH6|GALK2|DNAH5|ATP5F1B|CAMKK1|CLK1|HARS2|CLK4|SYN3|POLQ|EPHA7|MYO1D|EPHA3|MYO1A|KIF14|MAPK10|IDE|NLRX1|N…	http://amigo.geneontology.org/amigo/term/GO:0005524
nucleus	Gene Ontology	GO:0005634	200	2955	3.20062e-12	3.59536e-09	UNCX|IPMK|CRY1|SLC30A9|WDR5B|MAFA|ZNF70|URGCP|MAFF|MAFG|LHX1|DNTT|APBB2|APBB3|ZC3H10|GLI1|EMC2|DAZL|ERBB2|WDR5|DDIT3|TSNAX|ERBB4|DPY30|IFI35|PRMT7|R3HDM2|LDB2|GATA6|USP31|NXN|TRMT1L|TDP1|NME1|XAF1|RBBP8|NME2|SNRPD1|SYK|INPP5K|SWT1|RFX4|FAT1|MYRFL|HUNK|SARNP|TCF12|RRP1|MBTD1|FUS|PDS5A|SHMT2|UBE2D1|DTD1|CRTC3|DCP1B|SPZ1|HELB|RBAK|BECN1|NDRG2|CEP290|YPEL5|PPM1F|CRYGC|ZNF606|CHD1L|ELK3|TCTN3|EGR1|TIM…	http://amigo.geneontology.org/amigo/term/GO:0005634
cytosol	Gene Ontology	GO:0005829	175	2482	4.32802e-12	3.64635e-09	PPP3R1|MYL6|MOCS2|ICA1|CDK15|CDK2AP1|EIF3H|SMG6|GHR|DNTT|ZFYVE16|YLPM1|PLA2G6|TPPP2|MKLN1|EIF4ENIF1|RPE|CRKL|ERBB2|OSBPL10|CASZ1|FMO5|IDH1|LRRC7|PRMT7|WNK4|PPP2R2B|SERPINB8|IQCG|NXN|SHMT2|SMUG1|KCTD10|SNRPD1|POGLUT1|PTGES3|LZTS2|INPP5K|SNAP29|LMLN|LSAMP|PIP5K1B|RNF216|VDR|AIPL1|PCM1|RASSF3|SKAP1|CRTC3|DCP1B|BAZ2A|CEP290|KANSL2|PANK3|TANK|CHD1L|BACH2|USP42|TIAM1|PRKG1|IKZF3|MAP1LC3A|KSR2|GSK3B|NPE…	http://amigo.geneontology.org/amigo/term/GO:0005829
plasma membrane	Gene Ontology	GO:0005886	161	2339	1.96059e-10	1.32144e-07	GHR|SLC30A8|GPR31|TRH|ATP2C1|FURIN|SPINT2|SLC35G1|TIAM1|ITSN2|DSC2|UPK1B|MICAL3|PLA2G3|BLNK|BRCA1|TJP2|SIRPA|RAB5B|CDH23|PRMT7|RAMP2|LDB2|MTUS1|KCNN2|KITLG|TDP1|ADCY1|SNAP25|NME1|SNAP23|ROBO1|SYT1|INPP5J|INPP5K|NRXN3|GRB14|GSK3B|BMPR2|GRB7|GRIP1|PLCE1|RIC8B|ANO4|SLC7A4|SKAP1|GAB2|SNAP29|NOX5|OR5D13|OR4C13|TMEM117|KANSL2|CHD1L|NID2|LANCL1|PRKG1|IKZF3|PIK3IP1|PLSCR4|KSR2|LZTS2|UNC93A|CDAN1|TMEM170B…	http://amigo.geneontology.org/amigo/term/GO:0005886
calcium ion binding	Gene Ontology	GO:0005509	58	560	9.12017e-10	5.1225e-07	CDH13|FSTL5|ATP2A1|PPP3R1|GNPTAB|DSC2|MYL6|FAT1|NOX5|PKD2L2|PKD2L1|MYL1|SMOC2|ATP2C1|IQGAP1|CLSTN2|VSNL1|TLL1|TLL2|ITSN1|PCDHB1|ITSN2|PAMR1|ESYT1|FSTL1|NID2|LRP1B|SLIT3|CASR|SLC8A1|DGKA|KCNIP1|MCTP2|MATN2|PLCB4|LTBP1|DST|SRI|ACAN|UMOD|SRR|ASTN2|SCUBE1|CRNN|EFCAB11|NELL2|PCDHA13|PCDHA3|CALN1|LRP1|SYT1|EDIL3|CBL|CDH23|ZZEF1|PITPNM3|PCDH15|MYL6B	http://amigo.geneontology.org/amigo/term/GO:0005509
nucleoplasm	Gene Ontology	GO:0005654	122	1867	5.33706e-07	0.000224824	SMARCC2|CRKL|IPMK|CDK2AP1|MAFF|RARB|DNTT|NHEJ1|ZC3H10|MICAL3|MKLN1|KLHDC10|METTL17|CASZ1|CAMKMT|EPHA3|LRRC7|PRMT7|LDB2|USP39|KCTD10|MACROD2|GATA6|TDP1|SMUG1|WDR55|RBBP8|HNRNPDL|SNAP29|GSK3B|ELK3|BMPR2|PAK5|RNF216|VDR|FUS|AIPL1|SKAP1|PDS5A|KHDRBS3|PUM3|CRTC3|RBAK|ZNF606|CHD1L|PARPBP|BACH2|EGR1|TIMELESS|PPM1H|ZBTB39|OXCT1|ZNF281|TICRR|DCUN1D1|NAALADL2|ITPR2|GET4|PAX8|PSIP1|XAF1|VWA5A|NEIL3|KDM3B|KD…	http://amigo.geneontology.org/amigo/term/GO:0005654
cell surface	Gene Ontology	GO:0009986	35	325	8.62435e-07	0.000290641	ENPP1|EGFR|NGFR|PKD2L1|CLSTN2|FURIN|CD80|HBEGF|BMPR2|KCNN2|FGF10|ITGB1|LY6D|ITGB5|CD44|CD47|CD46|PDIA4|RAMP2|LYZL6|UNC5D|PROM1|CD8B|KCNH5|SCUBE1|ADTRP|ROBO1|OTOA|SCARB1|ATP5F1B|CD14|ITGAL|ABCC2|SLC1A2|GPC5	http://amigo.geneontology.org/amigo/term/GO:0009986
metal ion binding	Gene Ontology	GO:0046872	84	1164	1.04467e-06	0.00032005	HIC2|GNS|IKZF3|FUS|ZNF316|LIMK2|PARN|ITGA2|PPP1CC|SMAD2|DTD1|CISD1|BAZ2A|RBAK|CPQ|RNF34|CPS1|NRP1|ZNF12|SH3RF3|YPEL5|LHX1|DRG1|MTNR1A|ASPA|DNTT|DPYD|EEA1|LIMCH1|ACACB|ZFYVE16|NSF|PDE10A|ADAP1|RAI1|PFKM|MICAL3|RPE|PLA2G3|ITGAL|KSR2|FURIN|MTMR3|CISD2|PDLIM7|MAT2A|ZC3H10|SPRTN|PPM1F|RPH3AL|PRKCE|STAC3|ZC3H3|RSF1|ENPP1|AGAP1|ITGB1|KSR1|ADCY8|PAPOLG|TRMT1L|UQCRFS1|NRP2|ZNF804B|RIOK3|XAF1|PLSCR2|NME1|N…	http://amigo.geneontology.org/amigo/term/GO:0046872
actin cytoskeleton reorganization	Gene Ontology	GO:0031532	12	44	1.39156e-06	0.000390796	THSD7B|THSD7A|PHACTR1|FGF10|NRP1|SIPA1L1|MKLN1|PARVB|FARP2|ATP2C1|PLEK|PARVG	http://amigo.geneontology.org/amigo/term/GO:0031532
integrin-mediated signaling pathway	Gene Ontology	GO:0007229	14	69	3.9097e-06	0.000941121	ITGB1|ITGA9|LAMA3|ITGB5|NME2|SYK|ITGA2|TEC|TLN1|PTK2|ITGAL|PLEK|NRP1|FUT8	http://amigo.geneontology.org/amigo/term/GO:0007229
zinc ion binding	Gene Ontology	GO:0008270	54	664	4.23106e-06	0.000950578	TRIM77|VDR|MMP11|AGBL1|MMP19|ZFHX3|POLR1A|ZMAT2|ZMAT4|MATR3|IKZF4|IDE|TRIM72|TLL1|TLL2|RARB|ZNF385B|ESCO1|EGR1|THRB|MIB1|ZNF385D|ZSWIM6|LANCL1|NR1H4|KDM2B|ZCCHC4|BRCA1|RBM20|PIKFYVE|ADA2|CA9|CA10|BLM|USP39|DTNB|MSRB3|GATA6|RNF24|UBR1|MTNR1A|SHMT2|ZFAND2A|TRIM67|VAT1|TRPS1|MBTD1|CA7|GDA|ZZEF1|NEIL3|CPN1|VAT1L|RNF2	http://amigo.geneontology.org/amigo/term/GO:0008270
receptor complex	Gene Ontology	GO:0043235	21	155	5.94758e-06	0.00125271	ERBB2|PTPRN2|LRP1|PKD2L1|GHR|ERBB3|EPHA7|EGFR|RAMP2|ITPR2|LRP1B|VDR|BMPR2|TRPV3|GFRA3|VIPR1|NR1H4|MTNR1A|ERBB4|ROR1|P2RX6	http://amigo.geneontology.org/amigo/term/GO:0043235
glutamatergic synapse	Gene Ontology	GO:0098978	25	215	9.34894e-06	0.00185329	PPP3R1|EPHA7|ACAN|PLCB4|CLSTN2|DLG2|PPM1H|DGKI|BCR|ITGB1|GRID1|ERBB4|GRID2|ABR|NRP1|NRP2|SNAP25|EGLN1|APBA1|ADCY1|ADCY8|GSK3B|GRIP1|SYN3|SLC1A2	http://amigo.geneontology.org/amigo/term/GO:0098978
regulation of cell migration	Gene Ontology	GO:0030334	13	69	1.72537e-05	0.00306026	KIF14|LAMA2|LAMA3|FAM49B|PLXNA2|TMIGD1|LAMA1|PLXNA4|LDB2|MGAT3|UNC5C|TTBK2|FGF10	http://amigo.geneontology.org/amigo/term/GO:0030334
mitochondrion	Gene Ontology	GO:0005739	58	774	1.82817e-05	0.00308047	HDHD5|GSDMC|ATP2A1|DHFR|HSPA9|NDUFAF2|MSRB3|OXR1|SFXN3|FBXO7|CHCHD10|PYCR1|IDE|ACADL|MAFF|TIMMDC1|BLOC1S2|BCL2L13|NLRX1|ACACB|MMADHC|CRY1|USP15|TRMT10A|HARS|NFKB1|ALDH18A1|NNT|SUOX|ERN1|ERBB4|FAM49B|IDH1|PRKCE|TWNK|SUGCT|MTUS1|MTFP1|BRD8|PYCARD|SYNE2|SHMT2|PPP1CC|XAF1|FAM162A|PISD|MRPS24|PTCD2|METTL17|ELK3|SPHKAP|OXCT1|WWOX|PAK5|UQCRFS1|MMAB|ECHDC3|HARS2	http://amigo.geneontology.org/amigo/term/GO:0005739
cell adhesion	Gene Ontology	GO:0007155	23	198	2.12717e-05	0.00319317	ITGA9|MFGE8|ACAN|ITGA2|MYOT|ADAM18|PCDHB1|TLN2|LAMA1|FARP2|COL15A1|CD44|CD47|KITLG|PCDHA13|CTNNA1|CTNNA2|PCDHA3|PARD3|NRXN3|LMLN|CTGF|HAPLN3	http://amigo.geneontology.org/amigo/term/GO:0007155
integral component of membrane	Gene Ontology	GO:0016021	201	3697	2.17931e-05	0.00319317	PGAP3|AOC2|GHR|GNPTAB|ZDHHC19|RGS6|PODXL|SLC30A9|SLC30A8|KLRD1|GPR31|ATP2C1|NAALADL2|FURIN|SPINT2|SLC35G1|TSNARE1|TMEM191C|GPR182|DGCR2|DSC2|DNAJC14|UPK1B|TYW1|OR5D13|NNT|WC1-12|FAM19A2|PIK3IP1|ENTPD1|SECTM1A|SLC25A2|CDH23|PTH2R|MUC4|SLC25A21|KCNN2|ABHD3|KITLG|MUC13|PMEL|ORMDL3|CALN1|ORMDL2|PRR7|MTNR1A|SYT1|NRXN3|LMLN|FREM1|MYRFL|COLEC12|LSAMP|KDELR3|UQCRFS1|UNC93A|PKD2L2|PTPRN2|GGCX|ATP2A1|OPALI…	http://amigo.geneontology.org/amigo/term/GO:0016021
DNA-binding transcription factor activity	Gene Ontology	GO:0003700	27	258	2.35932e-05	0.00331288	ZNF219|SMAD2|SPZ1|IKZF4|MAFA|ZNF70|MAFF|MAFG|LHX1|MECOM|MYRFL|IKZF3|ZNF281|DDIT3|ZBTB7C|BCL11A|ASCL1|ZNF329|ASCL4|FOXN4|PAX8|TRPS1|E2F3|RFX4|SREBF1|TCF12|KDM3A	http://amigo.geneontology.org/amigo/term/GO:0003700
ruffle	Gene Ontology	GO:0001726	12	61	2.48374e-05	0.00334808	SKAP1|NME2|MYO1C|INPP5J|INPP5K|TLN2|TLN1|MKLN1|CYTH3|IQGAP1|FSCN1|MYO10	http://amigo.geneontology.org/amigo/term/GO:0001726
focal adhesion	Gene Ontology	GO:0005925	18	133	2.72571e-05	0.00343071	ITGB1|ITGB5|NME2|DST|TLN2|SYNE2|IQGAP1|ITGA2|SORBS1|PTPRC|TLN1|GRB7|ARHGAP24|PARVB|NRP1|LMLN|DLC1|PARVG	http://amigo.geneontology.org/amigo/term/GO:0005925
interleukin-1 receptor binding	Gene Ontology	GO:0005149	6	11	3.03545e-05	0.00365116	IL1RN|IL36RN|IL1F10|IL36A|IL36B|IL36G	http://amigo.geneontology.org/amigo/term/GO:0005149
cellular response to lipopolysaccharide	Gene Ontology	GO:0071222	14	87	3.94476e-05	0.00429134	IL36RN|ANKRD1|NLRP3|CD80|PLSCR4|IL36A|CD14|BCR|NFKB1|NR1H4|PYCARD|IL36B|PDE4D|IL36G	http://amigo.geneontology.org/amigo/term/GO:0071222
membrane	Gene Ontology	GO:0016020	40	482	4.78346e-05	0.00503758	TMEM131|MFGE8|JAKMIP1|OSBP2|PKD2L2|PKD2L1|NDUFAF2|DCTN2|GHR|BCR|FURIN|PI4KA|RAB30|DGCR2|TIAM1|PFKM|CYB5D2|REEP1|REEP2|DLC1|ITGB1|LAMA1|LY6E|FAM49B|DST|PPP2R2B|SLC8A1|ABR|MGAT3|DHCR24|OSBPL10|SNAP25|EXOC6|GNAQ|MTMR3|INPP5K|LYNX1|SREBF1|RNF215|ABCC2	http://amigo.geneontology.org/amigo/term/GO:0016020
signal transduction	Gene Ontology	GO:0007165	37	432	4.9596e-05	0.00506481	RASSF3|SRGAP1|MIF|MYO10|CBL|FAM13B|NDRG2|KITLG|CD80|TCP11L2|GRK3|CCL28|RABEP2|ARHGAP26|ARHGAP24|NFKB1|KSR2|ARHGAP28|DLC1|CDK2|IL36RN|FAM19A5|FAM19A2|SECTM1A|LRRC7|THOC1|PDE10A|IL1RN|SCUBE1|GRB14|RIN3|GSK3B|CTGF|PTPRM|MAVS|PDE4D|ARHGAP9	http://amigo.geneontology.org/amigo/term/GO:0007165
glutamate receptor activity	Gene Ontology	GO:0008066	6	13	6.22112e-05	0.00599005	GRID1|GRID2|GRIK1|GRM8|GRM4|GRM5	http://amigo.geneontology.org/amigo/term/GO:0008066
identical protein binding	Gene Ontology	GO:0042802	58	813	6.57919e-05	0.00615885	BRCA1|FUS|CRKL|DHX8|RASSF3|CEP55|EGFR|SHMT2|TPM2|RTRAF|SMPD3|CBX5|HARS|PEX14|ADORA2A|TWNK|STAT2|NLRP3|ILDR1|YWHAH|CAP2|TMCC3|PFKM|RPIA|PMEL|MKLN1|NFKB1|ALDH18A1|DAZL|ERBB2|ERBB3|PKD2L1|MAT2A|STAC3|ACACB|PSME3|IK|SCUBE1|KHDRBS3|GRM5|ESYT1|MVK|CTNNA1|CTNNA2|ASPA|RBBP8|ALK|THAP7|RHCG|PLXNA2|EIF2AK3|HVCN1|NUP153|ROBO1|GRB7|PTPRM|HARS2|ATXN1	http://amigo.geneontology.org/amigo/term/GO:0042802
endomembrane system	Gene Ontology	GO:0012505	12	73	0.000115555	0.00957387	CDAN1|RAB5B|RAB1A|CDC42EP1|TSNARE1|STX7|POGLUT1|AGPAT4|RNF24|MAP1LC3A|CYB5D2|RNF34	http://amigo.geneontology.org/amigo/term/GO:0012505
lamellipodium	Gene Ontology	GO:0030027	16	124	0.000123803	0.00957387	ITGB1|CARMIL1|PTK2|KITLG|NME2|ITSN1|UNC5C|FAT1|PLCE1|FSCN1|PARVB|PTPRM|MYO10|CTNNA1|CTNNA2|CTNNA3	http://amigo.geneontology.org/amigo/term/GO:0030027
homophilic cell adhesion via plasma membrane adhesion molecules	Gene Ontology	GO:0007156	14	98	0.00012408	0.00957387	PCDHA3|SDK2|SDK1|ROBO1|CDH18|PCDHB1|CDH23|DSC2|CDH13|FAT1|PCDH15|PTPRM|PCDHA13|CLSTN2	http://amigo.geneontology.org/amigo/term/GO:0007156
basal plasma membrane	Gene Ontology	GO:0009925	7	23	0.000127841	0.00957387	ERBB2|ITGA9|ERBB4|ERBB3|EGFR|MYO1A|SLC23A1	http://amigo.geneontology.org/amigo/term/GO:0009925
filamentous actin	Gene Ontology	GO:0031941	7	23	0.000127841	0.00957387	CARMIL1|PDLIM7|MYO18B|MYO1A|SPECC1L|SMTN|SMTNL2	http://amigo.geneontology.org/amigo/term/GO:0031941
phosphatidylserine binding	Gene Ontology	GO:0001786	9	42	0.000144833	0.0103848	OSBPL10|TRIM72|MFGE8|SYT1|GSDMB|GSDMC|TLN1|GSDMA|ASAP1	http://amigo.geneontology.org/amigo/term/GO:0001786
positive regulation of transcription by RNA polymerase II	Gene Ontology	GO:0045944	59	872	0.000214722	0.0141885	CDH13|VDR|WWOX|SKAP1|ZDHHC19|SMAD2|CRTC3|SLC30A9|PATZ1|IKZF4|MAFA|MAFF|MAFG|PRDM4|NCOA1|STAT2|NLRP3|EGR1|THRB|KLF7|RAI1|GLI1|NR1H4|NFKB1|FGF10|BRCA1|BMPR2|ZBTB7C|LHX1|IFNG|EGFR|ASCL1|HMGA2|CHUK|RSF1|LDB2|TBX18|RARB|NFATC2IP|GATA6|PSIP1|PAX8|PBX1|EGLN1|KDM3A|E2F3|NME2|RFX4|RTRAF|TLX1|CREB3L2|ELK3|AATF|SRA1|TCF12|ZNF131|ATAD2B|MAVS|NRF1	http://amigo.geneontology.org/amigo/term/GO:0045944
intracellular signal transduction	Gene Ontology	GO:0035556	25	267	0.000231873	0.0149887	SMAD2|MAPK10|NLRX1|ASB8|RGS6|DGKI|WSB2|DGKA|DNMBP|BLNK|PLCB4|STAC3|PIKFYVE|PRKCE|WNK4|ABR|NRG2|STK32B|MAPK9|DEPTOR|PLEKHG7|GSK3B|CAMKK1|HUNK|MYZAP	http://amigo.geneontology.org/amigo/term/GO:0035556
GTPase activator activity	Gene Ontology	GO:0005096	20	194	0.00030735	0.0183151	RIC8B|TBC1D30|TBC1D1|DOCK1|SRGAP1|ABR|ASAP1|ADAP1|AGAP1|RGS6|RABEP2|ARHGAP9|ARHGAP24|SIPA1L1|NRP1|ARHGAP28|DLC1|IQGAP1|BCR|ARHGAP26	http://amigo.geneontology.org/amigo/term/GO:0005096
integral component of plasma membrane	Gene Ontology	GO:0005887	48	677	0.000309781	0.0183151	TMC7|TMC1|EPHA7|TSPAN11|EGFR|TRPC6|PKD2L1|P2RX1|DSCAM|P2RX6|ADORA2A|MTNR1A|PCDHB1|UPK1B|TMEM150A|NPC1|GRM8|ROR1|CASR|SLC8A1|GRM5|SEMA4G|TRPM3|ERBB2|ERBB3|SLCO3A1|ERBB4|PCDHA3|CD47|CHRM2|GRM4|PROM1|GABRB1|PCDHA13|PMEL|KCNH5|SLC16A8|GPR1|ADCY1|RHCG|PLXNA2|SCARB1|HVCN1|PLXNA4|BMPR2|FFAR4|ABCC2|CD19	http://amigo.geneontology.org/amigo/term/GO:0005887
protein homodimerization activity	Gene Ontology	GO:0042803	39	514	0.000326849	0.0186692	CDH13|ATP2A1|SMCHD1|SKAP1|GEN1|TRPC6|SLC30A8|UPB1|CPQ|IDE|HARS|IKZF3|PANK3|ERBB4|DPYD|EEA1|TPM2|CASR|PYCARD|IDH1|ERN1|CISD2|HMGCS1|KLKB1|TPST1|DPY30|ADA2|CHUK|TP53I3|ENPP1|SRR|KCNN2|PLEK|SHMT2|BLM|EIF2AK1|VPS25|MTCL1|TCF12	http://amigo.geneontology.org/amigo/term/GO:0042803
protein phosphatase binding	Gene Ontology	GO:0019903	10	59	0.00033938	0.0187494	ERBB2|PTK2|PPP1R3C|MTMR3|EIF2AK3|SKAP1|EGFR|ANAPC4|ANAPC5|IQGAP1	http://amigo.geneontology.org/amigo/term/GO:0019903
Ras GTPase binding	Gene Ontology	GO:0017016	5	12	0.000380743	0.0203668	MAPKAP1|PLCE1|DGKI|LZTR1|IQGAP1	http://amigo.geneontology.org/amigo/term/GO:0017016
calmodulin binding	Gene Ontology	GO:0005516	14	114	0.000504242	0.0254621	MYO1A|ADCY1|SYT1|MYO1D|MYO1C|KCNN2|CAMKK1|IQCG|NGFR|SLC8A1|PPP3CA|MBP|IQGAP1|MYO10	http://amigo.geneontology.org/amigo/term/GO:0005516
myosin complex	Gene Ontology	GO:0016459	8	40	0.000504912	0.0254621	MYO1H|MYO1D|MYO1C|MYO1A|MYL6|CGNL1|MYL1|MYO10	http://amigo.geneontology.org/amigo/term/GO:0016459
SNAP receptor activity	Gene Ontology	GO:0005484	7	30	0.000509126	0.0254621	SNAP23|VAMP8|TSNARE1|SNAP29|STX7|VTI1A|GOSR2	http://amigo.geneontology.org/amigo/term/GO:0005484
activation of cysteine-type endopeptidase activity involved in apoptotic process	Gene Ontology	GO:0006919	9	51	0.000513775	0.0254621	FAM162A|NLRP3|ATP2A3|ROBO1|CFLAR|NGFR|P2RX1|PYCARD|DLC1	http://amigo.geneontology.org/amigo/term/GO:0006919
neuron migration	Gene Ontology	GO:0001764	12	88	0.000539752	0.0258981	MATN2|CRKL|NEUROD4|PCM1|ASCL1|APBB2|ASTN2|ASTN1|PTK2|PRKG1|GFRA3|CRK	http://amigo.geneontology.org/amigo/term/GO:0001764
actin filament binding	Gene Ontology	GO:0051015	18	173	0.000544393	0.0258981	FRG1|FHOD3|TLN1|CTNNA3|NRAP|EGFR|MYO1D|TLN2|TPM2|MYO1A|CTNNA1|FSCN1|MYO1C|SYNE2|SYNE3|IQGAP1|CTNNA2|MYO10	http://amigo.geneontology.org/amigo/term/GO:0051015
axon guidance	Gene Ontology	GO:0007411	14	115	0.000545628	0.0258981	LAMA1|TRIO|LAMA3|EPHA7|KIF5A|APBB2|UNC5D|MYOT|KLF7|MATN2|SLIT3|NGFR|GFRA3|SEMA4G	http://amigo.geneontology.org/amigo/term/GO:0007411
SNARE complex	Gene Ontology	GO:0031201	8	41	0.000582961	0.0272858	SNAP25|TSNARE1|VAMP8|SNAP23|SNAP29|STX7|VTI1A|GOSR2	http://amigo.geneontology.org/amigo/term/GO:0031201
cell-matrix adhesion	Gene Ontology	GO:0007160	10	64	0.000601285	0.027758	ITGB1|ITGB5|OTOA|ITGA2|MUC4|NID2|FREM1|ADAMTS12|ITGAL|MKLN1	http://amigo.geneontology.org/amigo/term/GO:0007160
endocytosis	Gene Ontology	GO:0006897	15	132	0.000676479	0.0301337	ILDR1|WC1-12|BECN1|NME1|GHR|RAB5B|RAB1A|ITSN2|WC-7|ENPP1|EEA1|NPC1|CSNK1E|RABEP2|SCARF2	http://amigo.geneontology.org/amigo/term/GO:0006897
cytoplasmic vesicle	Gene Ontology	GO:0031410	19	194	0.000761	0.0333061	ITGB1|KIF1B|RNASE6|RHCG|MYO1C|MYO1D|DSC2|SNAP29|GBP4|MIB1|MAPKAP1|GRM4|RND2|RAB3C|MYOF|MAP1LC3A|SLC39A2|CEP290|USP6NL	http://amigo.geneontology.org/amigo/term/GO:0031410
negative regulation of insulin receptor signaling pathway	Gene Ontology	GO:0046627	6	23	0.000778941	0.0336543	TRIM72|INPP5K|GRB14|ENPP1|GRB7|KANK1	http://amigo.geneontology.org/amigo/term/GO:0046627
motor activity	Gene Ontology	GO:0003774	7	33	0.000832503	0.0350692	MYO1H|DYNC1I1|MYO18B|CGNL1|DCTN2|DYNLRB1|MYO10	http://amigo.geneontology.org/amigo/term/GO:0003774
extracellular region	Gene Ontology	GO:0005576	34	454	0.000941452	0.0382252	GHR|ACAN|PDGFRL|SMPD3|KITLG|FURIN|MFGE8|NLRP3|TAC3|PAMR1|FSTL1|CCL28|NPC1|CYB5D2|PLA2G3|PYCARD|C7|ZPBP2|TRH|NELL2|UMOD|LYZL6|GPC5|FGF5|F11|PMEL|NME5|LGMN|DNAH5|NRXN3|CD14|NXPH1|RNLS|SPATA6	http://amigo.geneontology.org/amigo/term/GO:0005576
negative regulation of protein kinase activity	Gene Ontology	GO:0006469	8	45	0.00099818	0.0391823	IMPACT|PPM1F|DEPTOR|GNAQ|TAB1|INPP5K|PTPRC|RTRAF	http://amigo.geneontology.org/amigo/term/GO:0006469
protease binding	Gene Ontology	GO:0002020	10	69	0.00101153	0.0391823	ITGB1|TWNK|CSTA|RYR1|SRI|GSK3B|CFLAR|UBC|PYCARD|FURIN	http://amigo.geneontology.org/amigo/term/GO:0002020
inflammatory response to antigenic stimulus	Gene Ontology	GO:0002437	5	16	0.00109902	0.0418261	IL36A|IL1RN|IL36RN|IL36B|IL36G	http://amigo.geneontology.org/amigo/term/GO:0002437
cerebral cortex development	Gene Ontology	GO:0021987	7	35	0.00112558	0.0418261	TRAPPC9|PHACTR1|CRKL|ASCL1|KIF14|CRK|MKKS	http://amigo.geneontology.org/amigo/term/GO:0021987
establishment or maintenance of cell polarity	Gene Ontology	GO:0007163	7	35	0.00112558	0.0418261	SPINT2|CAP2|PARVG|RND2|PARVB|CTNNA1|FSCN1	http://amigo.geneontology.org/amigo/term/GO:0007163
cellular response to epidermal growth factor stimulus	Gene Ontology	GO:0071364	6	25	0.00112943	0.0418261	ERBB2|SKAP1|ERBB4|INPP5K|MARS|IQGAP1	http://amigo.geneontology.org/amigo/term/GO:0071364
semaphorin receptor activity	Gene Ontology	GO:0017154	4	9	0.00125885	0.0461122	PLXNA2|NRP1|NRP2|PLXNA4	http://amigo.geneontology.org/amigo/term/GO:0017154
calcium ion transport	Gene Ontology	GO:0006816	8	47	0.00128005	0.0463846	SRI|CDH23|RAMP2|CACNA1C|VDR|CASR|SLC8A1|ATP2C1	http://amigo.geneontology.org/amigo/term/GO:0006816
protein tyrosine kinase binding	Gene Ontology	GO:1990782	5	17	0.00137677	0.0493585	ITGB1|CRK|BMPR2|DSCAM|PRR7	http://amigo.geneontology.org/amigo/term/GO:1990782
